# Supplementary material for: Stomatin-like protein 2 regulates survivin expression in non-small cell lung cancer cells through β-catenin signaling pathway
Source: Cell Death Dis. 2018 Mar 19;9(4):425. doi: 10.1038/s41419-018-0461-9 (PMC5859036; doi:10.1038/s41419-018-0461-9)
Supplement: Supplementary file 7 — Gene expression data on microarray after H838-infected with AdCtrl and AdSLP2i for 3 days(XLS 18248 kb) [file 41419_2018_461_MOESM7_ESM.xls]

## Sheet: Slide lists
	No	Sample	Name	Gpr
	1	H838AdCTsi 3days	C-3_1	H01-0607006403
	2	H838AdCTsi 3days	C-3_2	H02-0607006402
	3	H838AdSLP2si 3days	S-3_1	H03-0607006425
	4	H838AdSLP2si 3days	S-3_2	H04-0607006426

## Sheet: Normalized data
Index	Block	Column	Row	ID	Flags	Normalized Intensity				CV		Log2 ratio(Fold change)	P value	UniGene	LocusLinkID	Gene	Description	Acc number	Chromosome	Start position	End position	Cyto band	KEGG_Pathways	BIOCARTA_Pathway_IDs	BIOCARTA_Pathways	GO2_component	GO3_component	GO2_function	GO3_function	GO2_process	GO3_process	group	Ensembl_gene	Ensembl_transcript	chr_name	gene_symbol	gene_description	go_term
						C-3_1	C-3_2	S-3_1	S-3_2	C-3	S-3	S-3/C-3	S-3/C-3
28110	1	110	251	PH_hs_0000002	0									Hs.12	1089	CEACAM4	Carcinoembryonic antigen-related cell adhesion molecule 4	NM_001817	19	46817183	46825282	q13.2				cell;; cell part	cell fraction;; cell part;; membrane;; membrane part					1	ENSG00000105352	ENST00000221954	19	AURKA,CEACAM4	carcinoembryonic antigen-related cell adhesion molecule 4 [Source:RefSeq_peptide;Acc:NP_001808]	GO:0005624,GO:0005887
24670	1	30	221	PH_hs_0000003	0									Hs.36	4049	LTA	Lymphotoxin alpha (TNF superfamily, member 1)	NM_000595	6	31648071	31650077	p21.33	Antigen processing and presentation;; Cytokine-cytokine receptor interaction;; Type I diabetes mellitus	h_cytokinePathway;; h_inflamPathway;; h_stressPathway;; h_tnfr2Pathway	Cytokine Network;; Cytokines and Inflammatory Response;; TNF/Stress Related Signaling;; TNFR2 Signaling Pathway	cell;; cell part;; extracellular region;; extracellular region part	cell part;; extracellular region part;; extracellular space;; membrane	binding;; catalytic activity	hydrolase activity;; protein binding	biological regulation;; cellular process;; developmental process;; immune system process;; metabolic process;; multicellular organismal process;; response to stimulus	anatomical structure development;; cell communication;; cell development;; cellular developmental process;; cellular metabolic process;; death;; immune response;; immune system development;; macromolecule metabolic process;; multicellular organismal development;; primary metabolic process;; regulation of biological process;; regulation of cellular process	4	NA	NA	NA	NA	NA	NA
24055	1	87	215	PH_hs_0000004	1	772.5	860	584.5	604.5	0.0758001	0.0237883	-0.457334	0.0386026	Hs.232375	38	ACAT1	Acetyl-Coenzyme A acetyltransferase 1 (acetoacetyl Coenzyme A thiolase)	NM_000019	11	107497467	107523484	q22.3	Benzoate degradation via CoA ligation;; Butanoate metabolism;; Fatty acid metabolism;; Lysine degradation;; Propanoate metabolism;; Pyruvate metabolism;; Synthesis and degradation of ketone bodies;; Tryptophan metabolism;; Valine, leucine and isoleucine degradation	h_LDLpathway	Low-density lipoprotein (LDL) pathway during atherogenesis	cell;; cell part;; organelle	cell part;; intracellular;; intracellular organelle;; intracellular part;; membrane-bound organelle	binding;; catalytic activity	protein binding;; transferase activity			1	ENSG00000075239	ENST00000265838	11	ACAT1,DEPDC2	Acetyl-CoA acetyltransferase, mitochondrial precursor (EC 2.3.1.9) (Acetoacetyl-CoA thiolase) (T2). [Source:Uniprot/SWISSPROT;Acc:P24752]	GO:0005739,GO:0005743,GO:0003985,GO:0016740,GO:0008415,GO:0005515
3542	1	70	32	PH_hs_0000005	0									Hs.371249	5764	PTN	Pleiotrophin (heparin binding growth factor 8, neurite growth-promoting factor 1)	NM_002825	7	136562636	136679086	q33				cell;; cell part;; extracellular region;; extracellular region part;; organelle	cell part;; extracellular region part;; extracellular space;; intracellular;; intracellular organelle;; intracellular part;; membrane-bound organelle	binding;; enzyme regulator activity	carbohydrate binding;; enzyme inhibitor activity;; pattern binding;; phosphatase regulator activity;; protein binding	biological regulation;; cellular process;; developmental process;; multicellular organismal process;; response to stimulus	anatomical structure development;; behavior;; cell communication;; cell cycle;; cell cycle process;; cell proliferation;; multicellular organismal development;; regulation of biological process;; regulation of cellular process;; tissue remodeling	1	ENSG00000105894	ENST00000348225,ENST00000393083	7	PTN	Pleiotrophin precursor (PTN) (Heparin-binding growth-associated molecule) (HB-GAM) (Heparin-binding growth factor 8) (HBGF-8) (Osteoblast-specific factor 1) (OSF-1) (Heparin-binding neurite outgrowth-promoting factor 1) (HBNF-1) (Heparin-binding brain mit [Source:Uniprot/SWISSPROT;Acc:P21246]	GO:0007185,GO:0007612,GO:0008201,GO:0005125,GO:0000074,GO:0005615,GO:0030282,GO:0004864,GO:0008283,GO:0008083,GO:0005783,GO:0008284,GO:0007399
348	1	12	4	PH_hs_0000006	0									Hs.433540	5724	DNAJC8	DnaJ (Hsp40) homolog, subfamily C, member 8	NM_000952	1	28348450	28375778	p35.3	Calcium signaling pathway;; Neuroactive ligand-receptor interaction			cell;; cell part	cell part;; membrane;; membrane part	binding;; molecular transducer activity	lipid binding;; protein binding;; signal transducer activity	cellular process;; immune system process;; metabolic process;; multicellular organismal process;; response to stimulus	behavior;; cell communication;; cellular metabolic process;; cytokine production;; defense response;; immune response;; macromolecule metabolic process;; primary metabolic process;; response to chemical stimulus;; response to external stimulus;; response to stress	1	ENSG00000169403	ENST00000305392,ENST00000373857	1	MAGIX,PTAFR	Platelet-activating factor receptor (PAF-R). [Source:Uniprot/SWISSPROT;Acc:P25105]	GO:0005543,GO:0016494,GO:0004947,GO:0001816,GO:0006935,GO:0001584,GO:0006955,GO:0005887,GO:0006954,GO:0015057,GO:0007596,GO:0004992,GO:0045028,GO:0016493,GO:0007165,GO:0016020,GO:0007186,GO:0048015,GO:0004974,GO:0004945,GO:0004872,GO:0016021
2930	1	18	27	PH_hs_0000007	1	7806.75	7124.5	5126	4361.75	0.0646193	0.113917	-0.654197	0.0336424	Hs.137154	5277	PIGA	Phosphatidylinositol glycan anchor biosynthesis, class A (paroxysmal nocturnal hemoglobinuria)	NM_002641	X	15247500	15263581	p22.2	Glycan structures - biosynthesis 2;; Glycosylphosphatidylinositol(GPI)-anchor biosynthesis			cell;; cell part;; macromolecular complex;; organelle;; organelle part	cell part;; intracellular;; intracellular organelle;; intracellular organelle part;; intracellular part;; membrane;; membrane part;; membrane-bound organelle;; organelle membrane;; organelle part;; protein complex	binding;; catalytic activity	protein binding;; transferase activity	biological regulation;; cellular process;; metabolic process	biosynthetic process;; cellular metabolic process;; macromolecule metabolic process;; primary metabolic process;; regulation of biological process;; regulation of metabolic process	1	ENSG00000165195	ENST00000333590,ENST00000358698	X	PIGA	Phosphatidylinositol N-acetylglucosaminyltransferase subunit A (EC 2.4.1.198) (GlcNAc-PI synthesis protein) (Phosphatidylinositol- glycan biosynthesis class A protein) (PIG-A). [Source:Uniprot/SWISSPROT;Acc:P37287]	GO:0016020,GO:0005515,GO:0016757,GO:0005783,GO:0005789,GO:0016021,GO:0009058,GO:0009893,GO:0000506,GO:0006506,GO:0017176
311	1	87	3	PH_hs_0000008	0									Hs.56	5631	PRPS1	Phosphoribosyl pyrophosphate synthetase 1	NM_002764	X	106758414	106780911	q22.3	Histidine metabolism;; Pentose phosphate pathway;; Purine metabolism					binding;; catalytic activity	ion binding;; ligase activity;; transferase activity	cellular process;; developmental process;; metabolic process;; multicellular organismal process	anatomical structure development;; biosynthetic process;; cellular metabolic process;; multicellular organismal development;; primary metabolic process	1	ENSG00000147224	ENST00000372428,ENST00000372435	X	PRPS1,PRPS1L1,INOC1	Ribose-phosphate pyrophosphokinase I (EC 2.7.6.1) (Phosphoribosyl pyrophosphate synthetase I) (PRS-I) (PPRibP). [Source:Uniprot/SWISSPROT;Acc:P60891]	GO:0005575,GO:0016740,GO:0000287,GO:0016301,GO:0009156,GO:0007399,GO:0009165,GO:0004749,GO:0006144,GO:0009116,GO:0016978,GO:0044249
18666	1	74	167	PH_hs_0000009	1	1777.5	1619	598.75	512.25	0.0659952	0.110108	-1.61219	0.00618404	Hs.61812	5782	PTPN12	Protein tyrosine phosphatase, non-receptor type 12	NM_002835	7	77004770	77107322	q11.23				cell;; cell part	cell fraction;; cell part;; intracellular;; intracellular part	binding;; catalytic activity	hydrolase activity;; protein binding	cellular process;; metabolic process	cellular metabolic process;; macromolecule metabolic process;; primary metabolic process	1	ENSG00000127947	ENST00000248594	7	PTPN12	Tyrosine-protein phosphatase non-receptor type 12 (EC 3.1.3.48) (Protein-tyrosine phosphatase G1) (PTPG1) (PTP-PEST). [Source:Uniprot/SWISSPROT;Acc:Q05209]	GO:0006470,GO:0004726,GO:0004725,GO:0016791,GO:0004721,GO:0005829,GO:0016311,GO:0017124,GO:0005737,GO:0016787,GO:0005625
36513	1	1	327	PH_hs_0000010	1	6218.75	6622.75	7107.5	7995	0.0444919	0.0831064	0.233974	0.146267	Hs.465924	6390	SDHB	Succinate dehydrogenase complex, subunit B, iron sulfur (Ip)	NM_003000	1	17217813	17253252	p36.13	Citrate cycle (TCA cycle);; Oxidative phosphorylation			cell;; cell part;; envelope;; organelle;; organelle part	cell part;; intracellular;; intracellular organelle;; intracellular organelle part;; intracellular part;; membrane;; membrane-bound organelle;; organelle envelope;; organelle membrane;; organelle part	binding;; catalytic activity	ion binding;; metal cluster binding;; oxidoreductase activity	cellular process;; establishment of localization;; localization;; metabolic process	catabolic process;; cellular metabolic process;; establishment of localization;; generation of precursor metabolites and energy;; macromolecule metabolic process;; primary metabolic process;; transport	1	ENSG00000117118	ENST00000375499	1	SDHB	Succinate dehydrogenase [ubiquinone] iron-sulfur subunit, mitochondrial precursor (EC 1.3.5.1) (Ip) (Iron-sulfur subunit of complex II). [Source:Uniprot/SWISSPROT;Acc:P21912]	GO:0006118,GO:0009055,GO:0005743,GO:0005739,GO:0046872,GO:0016491,GO:0006099,GO:0051539,GO:0005506,GO:0051537,GO:0051536,GO:0051538,GO:0008177,GO:0006810,GO:0016020
18680	1	88	167	PH_hs_0000011	1	1744	1690.5	314.75	434.75	0.0220295	0.226425	-2.1961	0.0023859	Hs.66	9173	IL1RL1	Interleukin 1 receptor-like 1	NM_003856	2	102320148	102327612	q12.1				cell;; cell part	cell part;; membrane;; membrane part	binding;; molecular transducer activity	protein binding;; signal transducer activity	cellular process;; immune system process;; response to stimulus	cell communication;; immune response	1	ENSG00000115602	ENST00000311734	2	IL1RL1,SLC16A11	Interleukin-1 receptor-like 1 precursor (ST2 protein). [Source:Uniprot/SWISSPROT;Acc:Q01638]	GO:0006955,GO:0004888,GO:0005057,GO:0004908,GO:0016021,GO:0009986,GO:0005515,GO:0016020,GO:0007165,GO:0005575
28032	1	32	251	PH_hs_0000012	0									Hs.84	3561	IL2RG	Interleukin 2 receptor, gamma (severe combined immunodeficiency)	NM_000206	X	70243983	70248128	q13.1	Cytokine-cytokine receptor interaction;; Jak-STAT signaling pathway	h_il2Pathway;; h_il4Pathway;; h_il2rbPathway;; h_il7Pathway	IL 2 signaling pathway;; IL 4 signaling pathway;; IL-2 Receptor Beta Chain in T cell Activation;; IL-7 Signal Transduction	cell;; cell part	cell part;; cell surface;; membrane;; membrane part	binding;; molecular transducer activity	protein binding;; signal transducer activity	cellular process;; immune system process;; response to stimulus	cell communication;; immune response	1	ENSG00000147168	ENST00000276110,ENST00000374188,ENST00000374191,ENST00000374202	X	IL2RG	Cytokine receptor common gamma chain precursor (Gamma-C) (Interleukin- 2 receptor gamma chain) (IL-2R gamma chain) (p64) (CD132 antigen). [Source:Uniprot/SWISSPROT;Acc:P31785]	GO:0032831,GO:0005515,GO:0009897,GO:0019976,GO:0019982,GO:0009986,GO:0004872,GO:0006955,GO:0005887,GO:0007165,GO:0016020,GO:0004911,GO:0004913,GO:0004917,GO:0004896
24270	1	78	217	PH_hs_0000013	1	456.25	320.5	232.25	329.75	0.247157	0.245348	-0.46688	0.327546	Hs.207745	5933	RBL1	Retinoblastoma-like 1 (p107)	NM_002895	20	35059592	35157824	q11.23	Cell cycle;; TGF-beta signaling pathway	h_cellcyclePathway;; h_cellcyclePathway;; h_etsPathway;; h_etsPathway	Cyclins and Cell Cycle Regulation;; Cyclins and Cell Cycle Regulation;; METS affect on Macrophage Differentiation;; METS affect on Macrophage Differentiation			binding	protein binding	biological regulation;; cellular process;; metabolic process	cell cycle;; cell cycle process;; cellular component organization and biogenesis;; cellular metabolic process;; macromolecule metabolic process;; primary metabolic process;; regulation of a molecular function;; regulation of biological process;; regulation of cellular process;; regulation of metabolic process	1	ENSG00000080839	ENST00000373664	20	RBL1	Retinoblastoma-like protein 1 (107 kDa retinoblastoma-associated protein) (PRB1) (P107). [Source:Uniprot/SWISSPROT;Acc:P28749]	GO:0045786,GO:0005634,GO:0000122,GO:0005667,GO:0005515,GO:0006355,GO:0007049,GO:0006350,GO:0016568,GO:0043550
2059	1	43	19	PH_hs_0000014	0									Hs.102	275	AMT	Aminomethyltransferase	NM_000481	3	49429215	49435016	p21.31	Glycine, serine and threonine metabolism;; Nitrogen metabolism;; One carbon pool by folate			cell;; cell part;; macromolecular complex;; organelle	cell part;; intracellular;; intracellular organelle;; intracellular part;; membrane-bound organelle;; protein complex	catalytic activity	transferase activity	cellular process;; metabolic process	catabolic process;; cellular metabolic process;; nitrogen compound metabolic process;; primary metabolic process	1	ENSG00000145020	ENST00000273588	3	PRMT2,AMT	Aminomethyltransferase, mitochondrial precursor (EC 2.1.2.10) (Glycine cleavage system T protein) (GCVT). [Source:Uniprot/SWISSPROT;Acc:P48728]	GO:0008483,GO:0006546,GO:0005960,GO:0004047,GO:0005739,GO:0016740,GO:0005737
30542	1	78	273	PH_hs_0000015	0									Hs.104	3083	HGFAC	HGF activator	NM_001528	4	3413523	3421009	p16.2				extracellular region		binding;; catalytic activity	hydrolase activity;; protein binding	cellular process;; localization;; metabolic process	cell motility;; cellular metabolic process;; localization of cell;; macromolecule metabolic process;; primary metabolic process	1	ENSG00000109758	ENST00000382774	4	HGFAC	Hepatocyte growth factor activator precursor (EC 3.4.21.-) (HGF activator) (HGFA) [Contains: Hepatocyte growth factor activator short chain; Hepatocyte growth factor activator long chain]. [Source:Uniprot/SWISSPROT;Acc:Q04756]	GO:0006508,GO:0006928,GO:0005515,GO:0005509,GO:0004252,GO:0005576
18694	1	102	167	PH_hs_0000016	0									Hs.491143	2267	FGL1	Fibrinogen-like 1	NM_004467	8	17766181	17797327	p22				extracellular region;; extracellular region part;; macromolecular complex	extracellular region part;; extracellular space;; fibrinogen complex;; protein complex	binding	protein binding	cellular process	cell communication	1	ENSG00000104760	ENST00000221204,ENST00000381840,ENST00000381841,ENST00000398054,ENST00000398056	8	FGL1	Fibrinogen-like protein 1 precursor (Hepatocyte-derived fibrinogen- related protein 1) (HFREP-1) (Hepassocin) (HP-041). [Source:Uniprot/SWISSPROT;Acc:Q08830]	GO:0005102,GO:0005577,GO:0007165
3500	1	28	32	PH_hs_0000017	0									Hs.109	1800	CDK10	Cyclin-dependent kinase (CDC2-like) 10	NM_004413	16	88214500	88232338	q24.3				cell;; cell part;; organelle	cell fraction;; cell part;; intracellular;; intracellular organelle;; intracellular part;; membrane;; membrane-bound organelle	binding;; catalytic activity	hydrolase activity;; ion binding;; lipid binding	cellular process;; metabolic process	cellular metabolic process;; macromolecule metabolic process;; primary metabolic process	1	ENSG00000015413	ENST00000261615,ENST00000393092	16	GNPDA2,DPEP1	Dipeptidase 1 precursor (EC 3.4.13.19) (Microsomal dipeptidase) (Renal dipeptidase) (hRDP) (Dehydropeptidase-I). [Source:Uniprot/SWISSPROT;Acc:P16444]	GO:0004237,GO:0008239,GO:0046872,GO:0008270,GO:0006508,GO:0008237,GO:0048503,GO:0005792,GO:0005783,GO:0016020
38076	1	108	340	PH_hs_0000018	1	592.5	635.75	236.25	299	0.0497983	0.165795	-1.19832	0.0118789	Hs.444349	9581	PREPL	Prolyl endopeptidase-like	NM_001042385	2	44399406	44440393	p21						catalytic activity	hydrolase activity	cellular process;; metabolic process	cellular metabolic process;; macromolecule metabolic process;; primary metabolic process	1	ENSG00000138078	ENST00000260648,ENST00000378511,ENST00000378520	2	PREPL	prolyl endopeptidase-like isoform D [Source:RefSeq_peptide;Acc:NP_001035845]	GO:0004287,GO:0008236,GO:0006508,GO:0004252
19242	1	90	172	PH_hs_0000019	0									Hs.111	2254	FGF9	Fibroblast growth factor 9 (glia-activating factor)	NM_002010	13	21143874	21174184	q12.11	MAPK signaling pathway;; Melanoma;; Regulation of actin cytoskeleton			extracellular region;; extracellular region part	extracellular region part;; extracellular space	binding	carbohydrate binding;; pattern binding;; protein binding	biological regulation;; cellular process;; developmental process;; establishment of localization;; localization;; multicellular organismal process;; reproduction;; reproductive process	anatomical structure development;; anatomical structure formation;; anatomical structure morphogenesis;; cell communication;; cell cycle;; cell cycle process;; cell proliferation;; cellular component organization and biogenesis;; cellular developmental process;; cellular localization;; embryonic development;; establishment of cellular localization;; establishment of localization;; establishment o…	1	ENSG00000102678	ENST00000382353	13	FGF9	Glia-activating factor precursor (GAF) (Fibroblast growth factor 9) (FGF-9) (HBGF-9). [Source:Uniprot/SWISSPROT;Acc:P31371]	GO:0002053,GO:0060045,GO:0048566,GO:0002062,GO:0030949,GO:0045743,GO:0045880,GO:0048505,GO:0001525,GO:0008543,GO:0006606,GO:0048706,GO:0001649,GO:0030324,GO:0030178,GO:0050679,GO:0007267,GO:0042472,GO:0030326,GO:0008584,GO:0030238,GO:0030154,GO:0008283,GO:0008083,GO:0007165,GO:0000074,GO:0007275,GO:0005615,GO:0008201
24910	1	46	223	PH_hs_0000020	1	56528.2	65457.5	53423.8	55400.5	0.103519	0.0256886	-0.164713	0.286745	Hs.573688	9588	PRDX6	Peroxiredoxin 6	NM_004905	1	171713108	171724570	q25.1	2,4-Dichlorobenzoate degradation;; Alkaloid biosynthesis II;; Butanoate metabolism;; Methane metabolism;; Phenylalanine metabolism;; Stilbene, coumarine and lignin biosynthesis			cell;; cell part;; organelle	cell part;; intracellular;; intracellular organelle;; intracellular part;; membrane-bound organelle;; vesicle	antioxidant activity;; catalytic activity	hydrolase activity;; oxidoreductase activity;; peroxidase activity	cellular process;; metabolic process;; response to stimulus	catabolic process;; cellular metabolic process;; primary metabolic process;; response to chemical stimulus;; response to stress	1	ENSG00000117592	ENST00000340385	1	KLHDC1,PRDX6	Peroxiredoxin-6 (EC 1.11.1.15) (Antioxidant protein 2) (1-Cys peroxiredoxin) (1-Cys PRX) (Acidic calcium-independent phospholipase A2) (EC 3.1.1.-) (aiPLA2) (Non-selenium glutathione peroxidase) (EC 1.11.1.7) (NSGPx) (24 kDa protein) (Liver 2D page spot 4 [Source:Uniprot/SWISSPROT;Acc:P30041]	GO:0005829,GO:0016787,GO:0005737,GO:0031410,GO:0009395,GO:0051920,GO:0016042,GO:0004623,GO:0016209,GO:0016491,GO:0006979,GO:0005764
14651	1	91	131	PH_hs_0000021	0									Hs.129	886	CCKAR	Cholecystokinin A receptor	NM_000730	4	26092115	26101140	p15.2	Calcium signaling pathway;; Neuroactive ligand-receptor interaction			cell;; cell part	cell part;; membrane;; membrane part	binding;; molecular transducer activity	neurotransmitter binding;; peptide binding;; signal transducer activity	biological regulation;; cellular process;; developmental process;; localization;; multicellular organismal process;; response to stimulus	anatomical structure development;; anatomical structure morphogenesis;; behavior;; cell communication;; cell development;; cell motility;; cellular component organization and biogenesis;; cellular developmental process;; cellular homeostasis;; digestion;; localization of cell;; multicellular organismal development;; muscle contraction;; regulation of biological quality;; response to chemical stim…	1	ENSG00000163394	ENST00000295589	4	CCKAR	Cholecystokinin type A receptor (CCK-A receptor) (CCK-AR) (Cholecystokinin-1 receptor) (CCK1-R). [Source:Uniprot/SWISSPROT;Acc:P32238]	GO:0007186,GO:0007165,GO:0005886,GO:0001584,GO:0005887,GO:0007584,GO:0007631,GO:0007204,GO:0016021,GO:0004872,GO:0006939,GO:0030900,GO:0007200,GO:0007586,GO:0007409,GO:0001764,GO:0004951,GO:0015054,GO:0008188,GO:0004983,GO:0005000
22688	1	64	203	PH_hs_0000022	0									Hs.437075	9586	CREB5	CAMP responsive element binding protein 5	NM_001011666	7	28692245	28832034	p15.1				cell;; cell part;; organelle	cell part;; intracellular;; intracellular organelle;; intracellular part;; membrane-bound organelle	binding;; transcription regulator activity	ion binding;; nucleic acid binding;; protein binding;; transcription factor activity	biological regulation;; cellular process;; metabolic process	cellular metabolic process;; macromolecule metabolic process;; primary metabolic process;; regulation of biological process;; regulation of cellular process;; regulation of metabolic process	1	ENSG00000146592	ENST00000357727,ENST00000358569,ENST00000396298,ENST00000396299,ENST00000396300	7	CREB5	cAMP response element-binding protein 5 (CRE-BPa). [Source:Uniprot/SWISSPROT;Acc:Q02930]	GO:0003676,GO:0003700,GO:0005622,GO:0043565,GO:0045449,GO:0006366,GO:0005634,GO:0006350,GO:0046983,GO:0046872,GO:0003677,GO:0045735,GO:0006355,GO:0045893,GO:0008270
32096	1	64	287	PH_hs_0000023	0									Hs.368281	4133	MAP2	Microtubule-associated protein 2	NM_001039538	2	209997015	210307079	q34		h_akapCentrosomePathway	Protein Kinase A at the Centrosome	cell;; cell part;; macromolecular complex;; organelle;; organelle part	cell part;; intracellular;; intracellular organelle;; intracellular organelle part;; intracellular part;; non-membrane-bound organelle;; organelle part;; protein complex	binding;; structural molecule activity	protein binding	biological regulation;; cellular process;; metabolic process	cellular component organization and biogenesis;; cellular metabolic process;; macromolecule metabolic process;; primary metabolic process;; regulation of biological process;; regulation of cellular process;; regulation of metabolic process	1	ENSG00000078018	ENST00000199940,ENST00000360351,ENST00000361559,ENST00000392194,ENST00000392195	2	MAP2	Microtubule-associated protein 2 (MAP 2) (MAP-2). [Source:Uniprot/SWISSPROT;Acc:P11137]	GO:0007026,GO:0008150,GO:0043198,GO:0016358,GO:0001578,GO:0005737,GO:0005198,GO:0005856,GO:0005874,GO:0003674,GO:0005875,GO:0005516
19256	1	104	172	PH_hs_0000024	1	4738.5	4564.25	5339.75	5942.5	0.0264897	0.0755538	0.278326	0.0874839	Hs.553497	5283	PIGH	Phosphatidylinositol glycan anchor biosynthesis, class H	NM_004569	14	67125775	67136770	q24.1	Glycan structures - biosynthesis 2;; Glycosylphosphatidylinositol(GPI)-anchor biosynthesis			cell;; cell part;; organelle	cell part;; intracellular;; intracellular organelle;; intracellular part;; membrane-bound organelle	catalytic activity	transferase activity	cellular process;; metabolic process	biosynthetic process;; cellular metabolic process;; macromolecule metabolic process;; primary metabolic process	1	ENSG00000100564	ENST00000216452	14	PIGH	Phosphatidylinositol N-acetylglucosaminyltransferase subunit H (EC 2.4.1.198) (Phosphatidylinositol-glycan biosynthesis class H protein) (PIG-H). [Source:Uniprot/SWISSPROT;Acc:Q14442]	GO:0006464,GO:0005783,GO:0016757,GO:0006506,GO:0017176,GO:0005737
5451	1	75	49	PH_hs_0000025	0													AF055992														1	ENSG00000213088	ENST00000359381,ENST00000368121,ENST00000368122	1	DARC	Duffy antigen/chemokine receptor (Fy glycoprotein) (GpFy) (Glycoprotein D) (Plasmodium vivax receptor) (CD234 antigen). [Source:Uniprot/SWISSPROT;Acc:Q16570]	GO:0001584,GO:0005886,GO:0007186,GO:0004872,GO:0016021,GO:0006954,GO:0006355,GO:0003677,GO:0006952,GO:0005634,GO:0007165,GO:0004879,GO:0004950
28824	1	40	258	PH_hs_0000027	0									Hs.198072	5142	PDE4B	Phosphodiesterase 4B, cAMP-specific (phosphodiesterase E4 dunce homolog, Drosophila)	NM_001037339	1	66570380	66612849	p31.3	Purine metabolism			cell;; cell part	cell fraction;; cell part	catalytic activity	hydrolase activity	cellular process	cell communication	1	ENSG00000184588	ENST00000329654,ENST00000341517,ENST00000371045,ENST00000371049	1	PDE4B,YRDC	cAMP-specific 3',5'-cyclic phosphodiesterase 4B (EC 3.1.4.17) (DPDE4) (PDE32). [Source:Uniprot/SWISSPROT;Acc:Q07343]	GO:0005626,GO:0007165,GO:0004114,GO:0003824,GO:0016787,GO:0005625,GO:0004115
17070	1	46	153	PH_hs_0000028	1	13741.2	13975.2	11095	11326.2	0.0119397	0.014586	-0.305878	0.00383777	Hs.202	706	TSPO	Translocator protein (18kDa)	NM_000714	22	41877478	41889191	q13.2	Neuroactive ligand-receptor interaction			cell;; cell part;; envelope;; organelle;; organelle part	cell part;; intracellular;; intracellular organelle;; intracellular organelle part;; intracellular part;; membrane;; membrane part;; membrane-bound organelle;; organelle envelope;; organelle membrane;; organelle part	binding;; molecular transducer activity	neurotransmitter binding;; signal transducer activity	cellular process;; establishment of localization;; localization	cell communication;; cellular component organization and biogenesis;; cellular localization;; establishment of cellular localization;; establishment of localization;; establishment of protein localization;; macromolecule localization;; transport	1	ENSG00000100300	ENST00000329563,ENST00000337554,ENST00000361449,ENST00000396265	22	TSPO	Translocator protein (Peripheral-type benzodiazepine receptor) (PBR) (PKBS) (Mitochondrial benzodiazepine receptor). [Source:Uniprot/SWISSPROT;Acc:P30536]	GO:0006626,GO:0004872,GO:0016021,GO:0003674,GO:0008503,GO:0005739,GO:0005741,GO:0008150,GO:0007165,GO:0016020,GO:0005575
18652	1	60	167	PH_hs_0000029	1	253.25	255.25	288	450.25	0.0055623	0.310811	0.537862	0.292468	Hs.203	887	CCKBR	Cholecystokinin B receptor	NM_176875	11	6237541	6249931	p15.4	Calcium signaling pathway;; Neuroactive ligand-receptor interaction			cell;; cell part	cell part;; membrane;; membrane part	binding;; catalytic activity;; enzyme regulator activity;; molecular transducer activity	hydrolase activity;; kinase regulator activity;; neurotransmitter binding;; peptide binding;; signal transducer activity	biological regulation;; cellular process;; multicellular organismal process;; response to stimulus	behavior;; cell communication;; cell proliferation;; cellular homeostasis;; digestion;; neurological process;; regulation of a molecular function;; regulation of biological process;; regulation of biological quality;; regulation of cellular process	1	ENSG00000110148	ENST00000334619	11	CCKBR	Gastrin/cholecystokinin type B receptor (CCK-B receptor) (CCK-BR) (Cholecystokinin-2 receptor) (CCK2-R). [Source:Uniprot/SWISSPROT;Acc:P32239]	GO:0005886,GO:0007586,GO:0016021,GO:0004872,GO:0004435,GO:0008284,GO:0008283,GO:0007600,GO:0007202,GO:0015054,GO:0046935,GO:0004983,GO:0007204,GO:0004930,GO:0007631,GO:0045028,GO:0007186,GO:0016020,GO:0001584,GO:0005887
17098	1	74	153	PH_hs_0000031	0									Hs.240	9585	MPHOSPH1	M-phase phosphoprotein 1	NM_016195	10	91451346	91524680	q23.31				cell;; cell part;; macromolecular complex;; membrane-enclosed lumen;; organelle;; organelle part	cell part;; intracellular;; intracellular organelle;; intracellular organelle part;; intracellular part;; membrane-bound organelle;; non-membrane-bound organelle;; organelle lumen;; organelle part;; protein complex	binding;; catalytic activity;; motor activity	hydrolase activity;; microtubule motor activity;; nucleotide binding;; protein binding	biological regulation;; cellular process;; establishment of localization;; localization	cell cycle;; cell cycle process;; cell division;; cellular component organization and biogenesis;; cellular localization;; establishment of cellular localization;; establishment of localization;; regulation of biological process;; regulation of cellular process;; transport	1	ENSG00000138182	ENST00000260753,ENST00000371728,ENST00000371737	10	MPHOSPH1,P2RX5	M-phase phosphoprotein 1 (MPP1) (Kinesin-related motor interacting with PIN1). [Source:Uniprot/SWISSPROT;Acc:Q96Q89]	GO:0005813,GO:0005654,GO:0005875,GO:0007018,GO:0016887,GO:0050699,GO:0007088,GO:0051301,GO:0003777,GO:0005874,GO:0007049,GO:0007050,GO:0005524,GO:0000166,GO:0005737,GO:0005730,GO:0005634
17112	1	88	153	PH_hs_0000032	1	325.75	323.75	354.75	486.75	0.00435478	0.221837	0.373634	0.283063	Hs.250	7498	XDH	Xanthine dehydrogenase	NM_000379	2	31410691	31491115	p23.1	Purine metabolism	h_freePathway	Free Radical Induced Apoptosis	cell;; cell part;; organelle	cell part;; intracellular;; intracellular organelle;; intracellular part;; membrane-bound organelle	binding;; catalytic activity	cofactor binding;; ion binding;; metal cluster binding;; nucleotide binding;; oxidoreductase activity	biological regulation;; cellular process;; developmental process;; metabolic process;; multicellular organismal process;; reproduction;; reproductive process	anatomical structure development;; anatomical structure morphogenesis;; cellular developmental process;; generation of precursor metabolites and energy;; multicellular organism reproduction;; regulation of biological process;; regulation of cellular process;; regulation of developmental process;; reproductive process;; reproductive process in a multicellular organism	1	ENSG00000158125	ENST00000379416	2	XDH	Xanthine dehydrogenase/oxidase [Includes: Xanthine dehydrogenase (EC 1.17.1.4) (XD); Xanthine oxidase (EC 1.17.3.2) (XO) (Xanthine oxidoreductase)]. [Source:Uniprot/SWISSPROT;Acc:P47989]	GO:0005506,GO:0050660,GO:0007595,GO:0016491,GO:0030856,GO:0004854,GO:0046872,GO:0006118,GO:0009055,GO:0005777,GO:0051536,GO:0051537,GO:0030151,GO:0004855
18023	1	103	161	PH_hs_0000033	0									Hs.281342	140	ADORA3	Adenosine A3 receptor	NM_000677	1	111843573	111848266	p13.2	Neuroactive ligand-receptor interaction			cell;; cell part	cell part;; membrane;; membrane part	molecular transducer activity	signal transducer activity	biological regulation;; cellular process;; multicellular organismal process;; response to stimulus	cell communication;; circulation;; defense response;; heart contraction;; regulation of a molecular function;; regulation of biological process;; regulation of multicellular organismal process;; response to external stimulus;; response to stress	1	ENSG00000121933	ENST00000241356	1	ADORA3,WFDC12	Adenosine A3 receptor. [Source:Uniprot/SWISSPROT;Acc:P33765]	GO:0016021,GO:0004872,GO:0001609,GO:0008016,GO:0001613,GO:0007190,GO:0006954,GO:0007186,GO:0016020,GO:0007165,GO:0001584,GO:0005887
7646	1	30	69	PH_hs_0000034	0									Hs.264	8228	PNPLA4	Patatin-like phospholipase domain containing 4	NM_004650	X	7826803	7855443	p22.31						catalytic activity	hydrolase activity	metabolic process	catabolic process;; primary metabolic process	1	ENSG00000006757	ENST00000381042	X	PNPLA4	Patatin-like phospholipase domain-containing protein 4 (EC 3.1.1.3) (Protein GS2). [Source:Uniprot/SWISSPROT;Acc:P41247]	GO:0016042,GO:0004806,GO:0003674,GO:0016787,GO:0006629,GO:0005575,GO:0008150
11278	1	78	101	PH_hs_0000036	0									Hs.270	9595	PSCDBP	Pleckstrin homology, Sec7 and coiled-coil domains, binding protein	NM_004288	2	157979377	158008850	q24.1				cell;; cell part	cell part;; intracellular;; intracellular part;; membrane	binding	protein binding	biological adhesion;; biological regulation;; cellular process	cell adhesion;; regulation of biological process;; regulation of cellular process	1	ENSG00000115165	ENST00000264192	2	KIT,PSCDBP	Pleckstrin homology Sec7 and coiled-coil domains-binding protein (Cytohesin-binding protein HE) (CYBR) (Cytohesin binder and regulator) (Cytohesin-interacting protein). [Source:Uniprot/SWISSPROT;Acc:O60759]	GO:0005938,GO:0030155,GO:0005737,GO:0016020,GO:0005515
17126	1	102	153	PH_hs_0000037	0									Hs.632345	2342	FNTB	Farnesyltransferase, CAAX box, beta	NM_002028	14	64523259	64599122	q23.3				cell;; cell part	cell part;; intracellular;; intracellular part	binding;; catalytic activity	ion binding;; protein binding;; transferase activity	biological regulation;; cellular process;; metabolic process;; response to stimulus	biosynthetic process;; cell proliferation;; cellular metabolic process;; macromolecule metabolic process;; primary metabolic process;; regulation of biological process;; regulation of cellular process;; response to external stimulus;; response to stress	1	ENSG00000125954	ENST00000246166	14	FNTB	Protein farnesyltransferase subunit beta (EC 2.5.1.58) (CAAX farnesyltransferase subunit beta) (RAS proteins prenyltransferase beta) (FTase-beta). [Source:Uniprot/SWISSPROT;Acc:P49356]	GO:0004660,GO:0018347,GO:0004311,GO:0042060,GO:0003824,GO:0048146,GO:0008285,GO:0016740,GO:0008270,GO:0005737,GO:0046872,GO:0005515
13249	1	33	119	PH_hs_0000038	1	2840.25	2784.75	4340.25	3385.5	0.0139536	0.174769	0.457822	0.159189	Hs.475538	7508	XPC	Xeroderma pigmentosum, complementation group C	NM_004628	3	14161650	14195143	p25.1				cell;; cell part;; organelle	cell part;; intracellular;; intracellular organelle;; intracellular part;; membrane-bound organelle	binding	nucleic acid binding;; protein binding	cellular process;; metabolic process;; response to stimulus	cellular metabolic process;; macromolecule metabolic process;; primary metabolic process;; response to endogenous stimulus;; response to stress	1	ENSG00000154767	ENST00000285021	3	XPC	DNA-repair protein complementing XP-C cells (Xeroderma pigmentosum group C-complementing protein) (p125). [Source:Uniprot/SWISSPROT;Acc:Q01831]	GO:0005634,GO:0005515,GO:0003697,GO:0010224,GO:0006289,GO:0031573,GO:0003684
21730	1	2	195	PH_hs_0000039	1	931.5	1090	1654.25	1868.75	0.110884	0.0861053	0.801378	0.0301325	Hs.326	6895	TARBP2	Tar (HIV-1) RNA binding protein 2	NM_004178	12	52180971	52186480	q13.13				cell;; cell part;; organelle	cell part;; intracellular;; intracellular organelle;; intracellular part;; membrane-bound organelle	binding	nucleic acid binding;; protein binding	biological regulation;; cellular process;; metabolic process;; multi-organism process;; reproduction;; reproductive process;; response to stimulus;; viral reproduction	cellular metabolic process;; defense response;; interspecies interaction between organisms;; macromolecule metabolic process;; primary metabolic process;; regulation of a molecular function;; regulation of biological process;; regulation of cellular process;; regulation of metabolic process;; regulation of viral life cycle;; reproductive process;; response to biotic stimulus;; response to other o…	1	ENSG00000139546	ENST00000266987,ENST00000394357	12	TARBP2,TRAF7	TAR RNA-binding protein 2 (Trans-activation-responsive RNA-binding protein). [Source:Uniprot/SWISSPROT;Acc:Q15633]	GO:0003725,GO:0046726,GO:0046782,GO:0050689,GO:0006469,GO:0005622,GO:0005515,GO:0005634,GO:0006357,GO:0046982,GO:0045070
7047	1	103	63	PH_hs_0000040	0									Hs.504035	3587	IL10RA	Interleukin 10 receptor, alpha	NM_001558	11	117362318	117377403	q23.3	Cytokine-cytokine receptor interaction;; Jak-STAT signaling pathway	h_il10Pathway;; h_il22bppathway	IL-10 Anti-inflammatory Signaling Pathway;; IL22 Soluble Receptor Signaling Pathway	cell;; cell part	cell part;; membrane;; membrane part	binding;; molecular transducer activity	protein binding;; signal transducer activity			1	ENSG00000110324	ENST00000227752	11	IL10RA	Interleukin-10 receptor alpha chain precursor (IL-10R-A) (IL-10R1) (CDw210a antigen). [Source:Uniprot/SWISSPROT;Acc:Q13651]	GO:0005886,GO:0004872,GO:0016021,GO:0005515,GO:0004920
13946	1	58	125	PH_hs_0000041	0									Hs.371718	2975	GTF3C1	General transcription factor IIIC, polypeptide 1, alpha 220kDa	NM_001520	16	27379435	27468752	p12.1		h_RNApol3Pathway	RNA polymerase III transcription	cell;; cell part;; macromolecular complex;; membrane-enclosed lumen;; organelle;; organelle part	cell part;; intracellular;; intracellular organelle;; intracellular organelle part;; intracellular part;; membrane-bound organelle;; organelle lumen;; organelle part;; protein complex	binding;; transcription regulator activity	RNA polymerase III transcription factor activity;; nucleic acid binding	cellular process;; metabolic process	cellular metabolic process;; macromolecule metabolic process;; primary metabolic process	1	ENSG00000077235	ENST00000170629,ENST00000356183,ENST00000388971	16	GTF3C1	General transcription factor 3C polypeptide 1 (Transcription factor IIIC-subunit alpha) (TF3C-alpha) (TFIIIC 220 kDa subunit) (TFIIIC220) (TFIIIC box B-binding subunit). [Source:Uniprot/SWISSPROT;Acc:Q12789]	GO:0042791,GO:0042797,GO:0003709,GO:0000127,GO:0005634,GO:0003677
36341	1	53	325	PH_hs_0000043	0									Hs.339	5029	P2RY2	Purinergic receptor P2Y, G-protein coupled, 2	NM_002564	11	72606991	72625041	q13.4	Neuroactive ligand-receptor interaction	h_ionPathway	Ion Channel and Phorbal Esters Signaling Pathway	cell;; cell part	cell part;; membrane;; membrane part	molecular transducer activity	signal transducer activity	biological regulation;; cellular process	cell communication;; cellular homeostasis;; regulation of biological quality	1	ENSG00000175591	ENST00000311131,ENST00000393596,ENST00000393597	11	P2RY2	P2Y purinoceptor 2 (P2Y2) (P2U purinoceptor 1) (P2U1) (ATP receptor) (Purinergic receptor). [Source:Uniprot/SWISSPROT;Acc:P41231]	GO:0007200,GO:0004945,GO:0004872,GO:0016021,GO:0005887,GO:0001584,GO:0006873,GO:0016494,GO:0045028,GO:0015057,GO:0007596,GO:0007165,GO:0007186,GO:0016020
19158	1	6	172	PH_hs_0000044	0									Hs.351	6953		CDNA FLJ43898 fis, clone TESTI4009886	AK125886								cell;; cell part	cell part;; intracellular;; intracellular part					1	ENSG00000203690	ENST00000366827	6	TCP10,AIFM3	T-complex protein 10A homolog. [Source:Uniprot/SWISSPROT;Acc:Q12799]	GO:0005829,GO:0007165,GO:0007600
19172	1	20	172	PH_hs_0000045	0									Hs.372	4985	OPRD1	Opioid receptor, delta 1	NM_000911	1	29011240	29062795	p35.3	Neuroactive ligand-receptor interaction			cell;; cell part	cell fraction;; cell part;; membrane;; membrane part	binding;; molecular transducer activity	peptide binding;; signal transducer activity	cellular process;; immune system process;; multicellular organismal process;; response to stimulus	behavior;; cell communication;; immune response;; neurological process	1	ENSG00000116329	ENST00000234961	1	OPRD1	Delta-type opioid receptor (DOR-1). [Source:Uniprot/SWISSPROT;Acc:P41143]	GO:0007186,GO:0007165,GO:0007218,GO:0016021,GO:0004986,GO:0008344,GO:0007193,GO:0005624,GO:0004872,GO:0004983,GO:0007187,GO:0004994,GO:0007600,GO:0004985,GO:0004966,GO:0004982,GO:0005886,GO:0001584,GO:0006955,GO:0005887,GO:0016493,GO:0045028
9240	1	56	83	PH_hs_0000046	0									Hs.507590	2322	FLT3	Fms-related tyrosine kinase 3	NM_004119	13	27475410	27572729	q12.2	Cytokine-cytokine receptor interaction;; Hematopoietic cell lineage	h_erythPathway	Erythrocyte Differentiation Pathway	cell;; cell part	cell part;; membrane;; membrane part	binding;; catalytic activity;; molecular transducer activity	nucleotide binding;; protein binding;; signal transducer activity;; transferase activity	biological regulation;; cellular process;; developmental process;; immune system process;; metabolic process;; multicellular organismal process	anatomical structure development;; cell activation;; cell communication;; cell proliferation;; cellular developmental process;; cellular metabolic process;; immune system development;; leukocyte activation;; macromolecule metabolic process;; multicellular organismal development;; primary metabolic process;; regulation of biological process;; regulation of cellular process	1	ENSG00000122025	ENST00000241453,ENST00000380982,ENST00000380987	13	FLT3	FL cytokine receptor precursor (EC 2.7.10.1) (Tyrosine-protein kinase receptor FLT3) (Stem cell tyrosine kinase 1) (STK-1) (CD135 antigen). [Source:Uniprot/SWISSPROT;Acc:P36888]	GO:0000166,GO:0005887,GO:0006468,GO:0016740,GO:0004674,GO:0005524,GO:0004713,GO:0004672,GO:0008284,GO:0004872,GO:0005021,GO:0016020,GO:0005515,GO:0007169,GO:0004714,GO:0030098
28016	1	16	251	PH_hs_0000047	0									Hs.389	131	ADH7	Alcohol dehydrogenase 7 (class IV), mu or sigma polypeptide	NM_000673	4	100552440	100575548	q23	1- and 2-Methylnaphthalene degradation;; Bile acid biosynthesis;; Fatty acid metabolism;; Glycerolipid metabolism;; Glycolysis / Gluconeogenesis;; Metabolism of xenobiotics by cytochrome P450;; Tyrosine metabolism			cell;; cell part	cell part;; intracellular;; intracellular part	binding;; catalytic activity	ion binding;; oxidoreductase activity	cellular process;; metabolic process	cellular metabolic process;; generation of precursor metabolites and energy	1	ENSG00000196344	ENST00000209665,ENST00000394882	4	ADH7	Alcohol dehydrogenase class 4 mu/sigma chain (EC 1.1.1.1) (Alcohol dehydrogenase class IV mu/sigma chain) (Retinol dehydrogenase) (Gastric alcohol dehydrogenase). [Source:Uniprot/SWISSPROT;Acc:P40394]	GO:0046872,GO:0004745,GO:0004024,GO:0006069,GO:0016491,GO:0005737,GO:0008270,GO:0006118
9216	1	32	83	PH_hs_0000048	0									Hs.591085	4300	MLLT3	Myeloid/lymphoid or mixed-lineage leukemia (trithorax homolog, Drosophila); translocated to, 3	NM_004529	9	20334967	20612514	p21.3				cell;; cell part;; organelle	cell part;; intracellular;; intracellular organelle;; intracellular part;; membrane-bound organelle			biological regulation;; cellular process;; metabolic process	cellular metabolic process;; macromolecule metabolic process;; primary metabolic process;; regulation of biological process;; regulation of cellular process;; regulation of metabolic process	1	ENSG00000171843	ENST00000355930,ENST00000380323,ENST00000380338	9	MLLT3	Protein AF-9 (ALL1 fused gene from chromosome 9 protein) (Myeloid/lymphoid or mixed-lineage leukemia translocated to chromosome 3 protein) (YEATS domain-containing protein 3). [Source:Uniprot/SWISSPROT;Acc:P42568]	GO:0006355,GO:0007379,GO:0009952,GO:0005634,GO:0006350
30311	1	71	271	PH_hs_0000049	1	10853	11162.5	5291.75	4914.75	0.0198814	0.0522372	-1.10903	0.00170174	Hs.145586	1288	COL4A6	Collagen, type IV, alpha 6	NM_001847	X	107285492	107569360	q22.3	Cell Communication;; ECM-receptor interaction;; Focal adhesion	h_amiPathway;; h_ace2Pathway;; h_intrinsicPathway;; h_plateletAppPathway;; h_npp1Pathway;; h_vitCBPathway	Acute Myocardial Infarction;; Angiotensin-converting enzyme 2 regulates heart function;; Intrinsic Prothrombin Activation Pathway;; Platelet Amyloid Precursor Protein Pathway;; Regulators of Bone Mineralization;; Vitamin C in the Brain	cell;; cell part;; extracellular matrix;; extracellular matrix part;; extracellular region;; extracellular region part	basement membrane;; cell part;; collagen;; extracellular matrix part;; extracellular region part;; intracellular;; intracellular part;; proteinaceous extracellular matrix	binding;; structural molecule activity	extracellular matrix structural constituent;; protein binding	biological adhesion;; cellular process;; establishment of localization;; localization	cell adhesion;; cellular component organization and biogenesis;; establishment of localization;; transport	1	ENSG00000197565	ENST00000315004,ENST00000334504,ENST00000372216,ENST00000394872	X	COL4A6	Collagen alpha-6(IV) chain precursor. [Source:Uniprot/SWISSPROT;Acc:Q14031]	GO:0030198,GO:0005587,GO:0005201,GO:0005581,GO:0007155,GO:0005737,GO:0005515,GO:0006817
15502	1	46	139	PH_hs_0000050	0									Hs.567312	5068	REG3A	Regenerating islet-derived 3 alpha	NM_002580	2	79237640	79240387	p12				cell;; cell part;; extracellular region;; extracellular region part	cell fraction;; cell part;; extracellular region part;; extracellular space;; intracellular;; intracellular part	binding	carbohydrate binding	biological adhesion;; cellular process;; developmental process;; multicellular organismal process;; response to stimulus	cell adhesion;; cell proliferation;; defense response;; multicellular organismal development;; response to external stimulus;; response to stress	1	ENSG00000172016	ENST00000305165,ENST00000393878	2	REG3A	Regenerating islet-derived protein 3 alpha precursor (Reg III-alpha) (Pancreatitis-associated protein 1). [Source:Uniprot/SWISSPROT;Acc:Q06141]	GO:0006953,GO:0007157,GO:0008283,GO:0005625,GO:0006954,GO:0005529,GO:0005737,GO:0005615,GO:0007275
17084	1	60	153	PH_hs_0000051	0									Hs.428	2323	FLT3LG	Fms-related tyrosine kinase 3 ligand	NM_001459	19	54669297	54681299	q13.33	Cytokine-cytokine receptor interaction;; Hematopoietic cell lineage			cell;; cell part;; extracellular region;; extracellular region part	cell fraction;; cell part;; extracellular region part;; extracellular space;; membrane;; membrane part	binding	protein binding	biological regulation;; cellular process	cell communication;; cell proliferation;; regulation of biological process;; regulation of cellular process	1	ENSG00000090554	ENST00000204637,ENST00000344019	19	FLT3LG	SL cytokine precursor (Fms-related tyrosine kinase 3 ligand) (Flt3 ligand) (Flt3L). [Source:Uniprot/SWISSPROT;Acc:P49771]	GO:0005125,GO:0008284,GO:0005625,GO:0016020,GO:0007165,GO:0005615,GO:0030098,GO:0016021
11677	1	29	105	PH_hs_0000052	1	6332.25	6499.25	10287.8	9979.25	0.0184058	0.0215269	0.659443	0.00221847	Hs.429	518	ATP5G3	ATP synthase, H+ transporting, mitochondrial F0 complex, subunit C3 (subunit 9)	NM_001002258	2	175749231	175754637	q31.1	Oxidative phosphorylation			cell;; cell part;; envelope;; macromolecular complex;; organelle;; organelle part	cell fraction;; cell part;; intracellular;; intracellular organelle;; intracellular organelle part;; intracellular part;; membrane;; membrane part;; membrane-bound organelle;; organelle envelope;; organelle membrane;; organelle part;; protein complex	binding;; catalytic activity;; transporter activity	hydrolase activity;; lipid binding;; protein binding;; substrate-specific transporter activity;; transmembrane transporter activity	cellular process;; establishment of localization;; localization;; metabolic process	biosynthetic process;; cellular metabolic process;; establishment of localization;; generation of precursor metabolites and energy;; primary metabolic process;; transport	1	ENSG00000154518	ENST00000284727,ENST00000392541	2	ATP5G3	ATP synthase lipid-binding protein, mitochondrial precursor (EC 3.6.3.14) (ATP synthase proteolipid P3) (ATPase protein 9) (ATPase subunit C). [Source:Uniprot/SWISSPROT;Acc:P48201]	GO:0005753,GO:0016021,GO:0046933,GO:0006091,GO:0015992,GO:0008289,GO:0006811,GO:0005624,GO:0005215,GO:0005739,GO:0005515,GO:0016020,GO:0045263,GO:0015986,GO:0046961,GO:0016469
17649	1	65	158	PH_hs_0000053	1	1369	1851.5	3867.5	3613.5	0.21188	0.0480163	1.21595	0.015988	Hs.438	4222	MEOX1	Mesenchyme homeobox 1	NM_001040002	17	39073292	39094788	q21.31				cell;; cell part;; organelle	cell part;; intracellular;; intracellular organelle;; intracellular part;; membrane-bound organelle	binding;; transcription regulator activity	nucleic acid binding;; transcription factor activity	biological regulation;; cellular process;; developmental process;; metabolic process;; multicellular organismal process	cellular metabolic process;; macromolecule metabolic process;; multicellular organismal development;; primary metabolic process;; regulation of biological process;; regulation of cellular process;; regulation of metabolic process	1	ENSG00000005102	ENST00000318579,ENST00000329168,ENST00000393661	17	MEOX1	Homeobox protein MOX-1 (Mesenchyme homeobox 1). [Source:Uniprot/SWISSPROT;Acc:P50221]	GO:0005634,GO:0007275,GO:0005575,GO:0003700,GO:0003674,GO:0043565,GO:0006355,GO:0008150,GO:0001757
15530	1	74	139	PH_hs_0000054	1	2683	2821.25	2259	2090.25	0.0355207	0.0548712	-0.339779	0.0338716	Hs.534847	721	CYP21A2	Cytochrome P450, family 21, subfamily A, polypeptide 2	NM_004197	6	32047624	32057201	p21.32	Complement and coagulation cascades			extracellular region		enzyme regulator activity	enzyme inhibitor activity	biological regulation;; cellular process;; immune system process;; metabolic process;; multicellular organismal process;; response to stimulus	activation of immune response;; cellular metabolic process;; defense response;; immune effector process;; immune response;; macromolecule metabolic process;; primary metabolic process;; regulation of biological process;; regulation of immune system process;; regulation of multicellular organismal process;; response to external stimulus;; response to stress	4	NA	NA	NA	NA	NA	NA
15544	1	88	139	PH_hs_0000056	0									Hs.457	2529	FUT7	Fucosyltransferase 7 (alpha (1,3) fucosyltransferase)	NM_004479	9	139044446	139047283	q34.3	Glycan structures - biosynthesis 2;; Glycosphingolipid biosynthesis - neo-lactoseries	h_aMANpathway	Steps in the Glycosylation of Mammalian N-linked Oligosaccarides	cell;; cell part;; organelle	cell part;; intracellular;; intracellular organelle;; intracellular part;; membrane;; membrane part;; membrane-bound organelle	catalytic activity	transferase activity	cellular process;; metabolic process	biosynthetic process;; catabolic process;; cellular metabolic process;; macromolecule metabolic process;; primary metabolic process	1	ENSG00000180549	ENST00000314412	9	CYB5D1,FUT7	Alpha-(1,3)-fucosyltransferase (EC 2.4.1.-) (Galactoside 3-L- fucosyltransferase) (Fucosyltransferase 7) (FucT-VII) (Selectin-ligand synthase). [Source:Uniprot/SWISSPROT;Acc:Q11130]	GO:0016020,GO:0016757,GO:0016021,GO:0008417,GO:0046920,GO:0042355,GO:0005794,GO:0006486
11382	1	70	102	PH_hs_0000057	1	3061.5	2998.25	1811	1600	0.0147612	0.0874814	-0.829064	0.00684504	Hs.460	467	ATF3	Activating transcription factor 3	NM_001030287	1	210805319	210860737	q32.3				cell;; cell part;; organelle	cell part;; intracellular;; intracellular organelle;; intracellular part;; membrane-bound organelle	binding;; transcription regulator activity	nucleic acid binding;; protein binding;; transcription cofactor activity;; transcription factor activity;; transcription repressor activity	biological regulation;; cellular process;; metabolic process	cellular metabolic process;; macromolecule metabolic process;; primary metabolic process;; regulation of biological process;; regulation of cellular process;; regulation of metabolic process	1	ENSG00000162772	ENST00000341491,ENST00000366984,ENST00000366987,ENST00000391902	1	ATF3,WDSOF1	Cyclic AMP-dependent transcription factor ATF-3 (Activating transcription factor 3). [Source:Uniprot/SWISSPROT;Acc:P18847]	GO:0045449,GO:0006355,GO:0006094,GO:0016564,GO:0003677,GO:0043565,GO:0003700,GO:0005634,GO:0046983,GO:0003714
15558	1	102	139	PH_hs_0000058	1	461.75	607.75	464.5	1027	0.193058	0.533352	0.479827	0.543224	Hs.527830	3758	KCNJ1	Potassium inwardly-rectifying channel, subfamily J, member 1	NM_000220	11	128213124	128217573	q24.3				cell;; cell part;; macromolecular complex	cell fraction;; cell part;; membrane;; membrane part;; protein complex	binding;; transporter activity	ion binding;; nucleotide binding;; protein binding;; substrate-specific transporter activity;; transmembrane transporter activity	establishment of localization;; localization;; multicellular organismal process	establishment of localization;; excretion;; transport	1	ENSG00000151704	ENST00000324003,ENST00000324036,ENST00000392665,ENST00000392666	11	MCAT,KCNJ1	ATP-sensitive inward rectifier potassium channel 1 (Potassium channel, inwardly rectifying subfamily J member 1) (ATP-regulated potassium channel ROM-K) (Kir1.1). [Source:Uniprot/SWISSPROT;Acc:P48048]	GO:0005515,GO:0016020,GO:0008076,GO:0005242,GO:0015272,GO:0006811,GO:0005244,GO:0005624,GO:0000166,GO:0005524,GO:0006813,GO:0030955,GO:0007588,GO:0016021
34332	1	60	307	PH_hs_0000059	1	371.5	327.5	591.5	752.75	0.0890206	0.169643	0.943437	0.0610238	Hs.477	3293	HSD17B3	Hydroxysteroid (17-beta) dehydrogenase 3	NM_000197	9	98037409	98104255	q22.32	Androgen and estrogen metabolism			cell;; cell part	cell fraction;; cell part	catalytic activity	oxidoreductase activity	cellular process;; developmental process;; metabolic process;; multicellular organismal process;; reproduction;; reproductive process	anatomical structure development;; biosynthetic process;; cellular metabolic process;; multicellular organismal development;; primary metabolic process;; reproductive developmental process;; reproductive process	1	ENSG00000130948	ENST00000375262,ENST00000375263	9	HSD17B3	Estradiol 17-beta-dehydrogenase 3 (EC 1.1.1.64) (17-beta-HSD 3) (Testicular 17-beta-hydroxysteroid dehydrogenase). [Source:Uniprot/SWISSPROT;Acc:P37058]	GO:0009239,GO:0008667,GO:0030539,GO:0047045,GO:0004022,GO:0007530,GO:0008152,GO:0016491,GO:0006694,GO:0005792
19186	1	34	172	PH_hs_0000060	0									Hs.502	6891	TAP2	Transporter 2, ATP-binding cassette, sub-family B (MDR/TAP)	NM_000544	6	32897587	32914549	6p21.32	ABC transporters - General;; Antigen processing and presentation	h_mhcPathway	Antigen Processing and Presentation	cell;; cell part;; macromolecular complex;; membrane-enclosed lumen;; organelle;; organelle part	cell part;; intracellular;; intracellular organelle;; intracellular organelle part;; intracellular part;; membrane;; membrane part;; membrane-bound organelle;; organelle lumen;; organelle part;; protein complex	binding;; catalytic activity;; transporter activity	antigen binding;; hydrolase activity;; lyase activity;; nucleotide binding;; peptide binding;; phosphate binding;; protein binding;; substrate-specific transporter activity;; transmembrane transporter activity	cellular process;; establishment of localization;; immune system process;; localization;; metabolic process;; response to stimulus	antigen processing and presentation;; cellular component organization and biogenesis;; cellular localization;; establishment of cellular localization;; establishment of localization;; establishment of protein localization;; immune response;; macromolecule localization;; macromolecule metabolic process;; primary metabolic process;; transport	4	NA	NA	NA	NA	NA	NA
28815	1	31	258	PH_hs_0000061	0									Hs.505	3670	ISL1	ISL1 transcription factor, LIM/homeodomain, (islet-1)	NM_002202	5	50714714	50726314	q11.2				cell;; cell part;; organelle	cell part;; intracellular;; intracellular organelle;; intracellular part;; membrane-bound organelle	binding;; transcription regulator activity	RNA polymerase II transcription factor activity;; ion binding;; nucleic acid binding;; protein binding;; transcription factor activity	biological regulation;; cellular process;; developmental process;; metabolic process;; multicellular organismal process	anatomical structure development;; cellular metabolic process;; generation of precursor metabolites and energy;; macromolecule metabolic process;; multicellular organismal development;; primary metabolic process;; regulation of biological process;; regulation of cellular process;; regulation of metabolic process	1	ENSG00000016082	ENST00000230658	5	EPHA8,ISL1	Insulin gene enhancer protein ISL-1 (Islet-1). [Source:Uniprot/SWISSPROT;Acc:P61371]	GO:0003700,GO:0043565,GO:0046872,GO:0003007,GO:0001755,GO:0006355,GO:0003702,GO:0006091,GO:0007275,GO:0005634,GO:0005515,GO:0008270
28030	1	30	251	PH_hs_0000062	1	860.25	928.75	443.25	295.75	0.0541496	0.282269	-1.27551	0.0231594	Hs.292524	902	CCNH	Cyclin H	NM_001239	5	86725838	86744592	q14.3	Cell cycle	h_cellcyclePathway;; h_ptc1Pathway	Cyclins and Cell Cycle Regulation;; Sonic Hedgehog (SHH) Receptor Ptc1 Regulates cell cycle	cell;; cell part;; organelle	cell part;; intracellular;; intracellular organelle;; intracellular part;; membrane-bound organelle	binding;; catalytic activity	protein binding;; transferase activity	biological regulation;; cellular process;; metabolic process;; response to stimulus	cell cycle;; cell cycle process;; cellular metabolic process;; macromolecule metabolic process;; primary metabolic process;; regulation of a molecular function;; regulation of biological process;; regulation of cellular process;; regulation of metabolic process;; response to endogenous stimulus;; response to stress	1	ENSG00000134480	ENST00000256897	5	CCNH	Cyclin-H (MO15-associated protein) (p37) (p34). [Source:Uniprot/SWISSPROT;Acc:P51946]	GO:0005634,GO:0016301,GO:0006355,GO:0006350,GO:0000074,GO:0005515,GO:0000079,GO:0006281,GO:0007049
26049	1	65	233	PH_hs_0000063	1	401	402	207	219	0.00176116	0.039837	-0.914547	0.00101864	Hs.461453	51741	WWOX	WW domain containing oxidoreductase	NM_016373	16	76691051	77804064	q23.1				cell;; cell part;; organelle	cell part;; intracellular;; intracellular organelle;; intracellular part;; membrane-bound organelle	binding;; catalytic activity	cofactor binding;; oxidoreductase activity;; protein binding	biological regulation;; cellular process;; metabolic process	cell cycle;; cell cycle process;; cellular metabolic process;; generation of precursor metabolites and energy;; primary metabolic process;; regulation of biological process;; regulation of cellular process	1	ENSG00000186153	ENST00000329729	16	WWOX	WW domain-containing oxidoreductase (EC 1.1.1.-) (Fragile site FRA16D oxidoreductase). [Source:Uniprot/SWISSPROT;Acc:Q9NZC7]	GO:0046983,GO:0005634,GO:0005515,GO:0005737,GO:0005739,GO:0007049,GO:0009239,GO:0008667,GO:0016491,GO:0045786,GO:0050662,GO:0008202,GO:0005794,GO:0006118,GO:0008152
28044	1	44	251	PH_hs_0000064	0									Hs.550		PDC	Phosducin	NM_002597	1	184679344	184696862	q31.1										1	ENSG00000116703	ENST00000340129,ENST00000391996,ENST00000391997	1	PDC	Phosducin (PHD) (33 kDa phototransducing protein) (MEKA protein). [Source:Uniprot/SWISSPROT;Acc:P20941]	GO:0005737,GO:0007186,GO:0007602,GO:0005625,GO:0007601,GO:0050896,GO:0004859
25866	1	106	231	PH_hs_0000065	0									Hs.557	146	ADRA1D	Adrenergic, alpha-1D-, receptor	NM_000678	20	4149277	4177659	p13	Calcium signaling pathway			cell;; cell part	cell part;; membrane;; membrane part	molecular transducer activity	signal transducer activity	biological regulation;; cellular process;; developmental process;; metabolic process;; multicellular organismal process	cell communication;; cell proliferation;; cellular metabolic process;; macromolecule metabolic process;; multicellular organismal development;; primary metabolic process;; regulation of biological process;; regulation of cellular process	1	ENSG00000171873	ENST00000379453	20	DAZ2,ADRA1D,DAZ3	Alpha-1D adrenergic receptor (Alpha 1D-adrenoceptor) (Alpha 1D- adrenoreceptor) (Alpha-1A adrenergic receptor) (Alpha adrenergic receptor 1a). [Source:Uniprot/SWISSPROT;Acc:P25100]	GO:0007165,GO:0007186,GO:0007275,GO:0016020,GO:0016021,GO:0004937,GO:0001994,GO:0001986,GO:0004872,GO:0007188,GO:0001584,GO:0005887,GO:0007267,GO:0008284,GO:0008283,GO:0006259,GO:0004989,GO:0004983,GO:0004935
38410	1	106	343	PH_hs_0000066	0									Hs.560	339	APOBEC1	Apolipoprotein B mRNA editing enzyme, catalytic polypeptide 1	NM_001644	12	7693263	7709769	p13.31	Atrazine degradation					binding;; catalytic activity	deaminase activity;; hydrolase activity;; ion binding;; nucleic acid binding	cellular process;; metabolic process	cellular metabolic process;; macromolecule metabolic process;; primary metabolic process	1	ENSG00000111701	ENST00000229304	12	APOBEC1	C->U-editing enzyme APOBEC-1 (EC 3.5.4.-) (Apolipoprotein B mRNA- editing enzyme 1) (HEPR). [Source:Uniprot/SWISSPROT;Acc:P41238]	GO:0008270,GO:0003723,GO:0006397,GO:0006629,GO:0016787,GO:0016814,GO:0004126,GO:0016554,GO:0046872,GO:0005515,GO:0006381,GO:0016556,GO:0042157
19200	1	48	172	PH_hs_0000067	1	2355.5	2477.25	3356.5	3120.75	0.0356279	0.0514726	0.422537	0.0250579	Hs.370858	2517	FUCA1	Fucosidase, alpha-L- 1, tissue	NM_000147	1	24044160	24067408	p36.11	Glycan structures - degradation;; N-Glycan degradation			cell;; cell part;; organelle	cell part;; intracellular;; intracellular organelle;; intracellular part;; membrane-bound organelle	binding;; catalytic activity	hydrolase activity;; ion binding	cellular process;; metabolic process	catabolic process;; cellular metabolic process;; macromolecule metabolic process;; nitrogen compound metabolic process;; primary metabolic process	1	ENSG00000179163	ENST00000374475,ENST00000374476,ENST00000374479	1	FUCA1	Tissue alpha-L-fucosidase precursor (EC 3.2.1.51) (Alpha-L-fucosidase I) (Alpha-L-fucoside fucohydrolase). [Source:Uniprot/SWISSPROT;Acc:P04066]	GO:0008152,GO:0005975,GO:0005737,GO:0005764,GO:0006027,GO:0016798,GO:0004560
7648	1	32	69	PH_hs_0000068	1	12725	12970.2	12889	13402	0.0134981	0.0275947	0.0330673	0.404712	Hs.500756	2805	GOT1	Glutamic-oxaloacetic transaminase 1, soluble (aspartate aminotransferase 1)	NM_002079	10	101146617	101180336	q24.2	Alanine and aspartate metabolism;; Alkaloid biosynthesis I;; Arginine and proline metabolism;; Carbon fixation;; Cysteine metabolism;; Glutamate metabolism;; Novobiocin biosynthesis;; Phenylalanine metabolism;; Phenylalanine, tyrosine and tryptophan biosynthesis;; Tyrosine metabolism	h_malatePathway	Malate-aspartate shuttle	cell;; cell part	cell part;; intracellular;; intracellular part	binding;; catalytic activity	cofactor binding;; transferase activity;; vitamin binding	cellular process;; metabolic process	biosynthetic process;; catabolic process;; cellular metabolic process;; nitrogen compound metabolic process;; primary metabolic process	1	ENSG00000120053	ENST00000370508	10	GOT1	Aspartate aminotransferase, cytoplasmic (EC 2.6.1.1) (Transaminase A) (Glutamate oxaloacetate transaminase 1). [Source:Uniprot/SWISSPROT;Acc:P17174]	GO:0005829,GO:0030170,GO:0003824,GO:0006520,GO:0009058,GO:0016769,GO:0006533,GO:0004069,GO:0008483,GO:0005737
13934	1	46	125	PH_hs_0000069	1	10899.8	11583.8	3025.5	3094	0.0430236	0.0158303	-1.87738	0.00176003	Hs.624	3576	IL8	Interleukin 8	NM_000584	4	74825138	74828295	q13.3	Cytokine-cytokine receptor interaction;; Epithelial cell signaling in Helicobacter pylori infection;; Leukocyte transendothelial migration;; Toll-like receptor signaling pathway	h_granulocytesPathway;; h_granulocytesPathway;; h_granulocytesPathway;; h_granulocytesPathway;; h_lympathway;; h_lympathway;; h_lympathway;; h_lympathway;; h_LairPathway;; h_LairPathway;; h_LairPathway;; h_LairPathway;; h_cytokinePathway;; h_cytokinePathw	Adhesion and Diapedesis of Granulocytes;; Adhesion and Diapedesis of Granulocytes;; Adhesion and Diapedesis of Granulocytes;; Adhesion and Diapedesis of Granulocytes;; Adhesion and Diapedesis of Lymphocytes;; Adhesion and Diapedesis of Lymphocytes;; Adhes	extracellular region;; extracellular region part	extracellular region part;; extracellular space	binding	protein binding	biological adhesion;; biological regulation;; cellular process;; developmental process;; immune system process;; localization;; multicellular organismal process;; reproduction;; reproductive process;; response to stimulus;; viral reproduction	anatomical structure development;; anatomical structure formation;; anatomical structure morphogenesis;; behavior;; cell activation;; cell adhesion;; cell communication;; cell cycle;; cell cycle process;; cell motility;; cell proliferation;; defense response;; immune response;; leukocyte activation;; leukocyte migration;; localization of cell;; multicellular organismal development;; regulation of…	1	ENSG00000169429	ENST00000307407,ENST00000395775	4	IL8	Interleukin-8 precursor (IL-8) (CXCL8) (Monocyte-derived neutrophil chemotactic factor) (MDNCF) (T-cell chemotactic factor) (Neutrophil- activating protein 1) (NAP-1) (Protein 3-10C) (Granulocyte chemotactic protein 1) (GCP-1) (Monocyte-derived neutrophil [Source:Uniprot/SWISSPROT;Acc:P10145]	GO:0007050,GO:0006935,GO:0006928,GO:0006955,GO:0007242,GO:0001525,GO:0005576,GO:0030593,GO:0030155,GO:0005153,GO:0050930,GO:0042119,GO:0045091,GO:0007186,GO:0005515,GO:0005615,GO:0006954,GO:0019722,GO:0008009,GO:0005125,GO:0008285,GO:0007267
15516	1	60	139	PH_hs_0000070	0									Hs.635	782	CACNB1	Calcium channel, voltage-dependent, beta 1 subunit	NM_000723	17	34583234	34607427	q12	MAPK signaling pathway			cell;; cell part;; macromolecular complex	cell fraction;; cell part;; membrane;; membrane part;; protein complex	binding;; transporter activity	ion binding;; substrate-specific transporter activity;; transmembrane transporter activity	establishment of localization;; localization;; multicellular organismal process	establishment of localization;; muscle contraction;; transport	1	ENSG00000067191	ENST00000201943,ENST00000394303	17	CACNB1,TTRAP	Voltage-dependent L-type calcium channel subunit beta-1 (CAB1) (Calcium channel voltage-dependent subunit beta 1). [Source:Uniprot/SWISSPROT;Acc:Q02641]	GO:0006811,GO:0005244,GO:0005624,GO:0005515,GO:0006936,GO:0006816,GO:0005245,GO:0005891,GO:0016020,GO:0005509
330	1	106	3	PH_hs_0000071	0									Hs.639	795	S100G	S100 calcium binding protein G	NM_004057	X	16578201	16582712	p22.2				cell;; cell part	apical part of cell;; cell part;; membrane;; membrane part	binding	ion binding;; steroid binding;; vitamin binding			1	ENSG00000169906	ENST00000380200	X	CBWD5,S100G	Protein S100-G (S100 calcium-binding protein G) (Vitamin D-dependent calcium-binding protein, intestinal) (CABP) (Calbindin-D9k). [Source:Uniprot/SWISSPROT;Acc:P29377]	GO:0005499,GO:0005509,GO:0016323,GO:0016324
20272	1	112	181	PH_hs_0000072	0									Hs.489127	799	CALCR	Calcitonin receptor	NM_001742	7	92891734	93041686	q21.3	Neuroactive ligand-receptor interaction			cell;; cell part;; organelle;; organelle part	cell part;; cell projection;; cell projection part;; intracellular;; intracellular organelle;; intracellular organelle part;; intracellular part;; membrane;; membrane part;; membrane-bound organelle;; organelle part	binding;; molecular transducer activity	hormone binding;; peptide binding;; signal transducer activity	biological regulation;; cellular process;; developmental process;; immune system process;; metabolic process;; multicellular organismal process;; response to stimulus	anatomical structure development;; cell communication;; cellular developmental process;; cellular homeostasis;; cellular metabolic process;; immune system development;; macromolecule metabolic process;; multicellular organismal development;; primary metabolic process;; regulation of a molecular function;; regulation of biological process;; regulation of biological quality;; regulation of cellular…	1	ENSG00000004948	ENST00000359558,ENST00000360249,ENST00000394442	7	ASH2L,CALCR	Calcitonin receptor precursor (CT-R). [Source:Uniprot/SWISSPROT;Acc:P30988]	GO:0005887,GO:0004930,GO:0007204,GO:0001669,GO:0030279,GO:0004948,GO:0043488,GO:0045762,GO:0051384,GO:0007186,GO:0016020,GO:0007165,GO:0004872,GO:0007189,GO:0030316,GO:0044442,GO:0032841
24284	1	92	217	PH_hs_0000073	0									Hs.646	1359	CPA3	Carboxypeptidase A3 (mast cell)	NM_001870	3	150065773	150097552	q24				cell;; cell part;; organelle	cell part;; intracellular;; intracellular organelle;; intracellular part;; membrane-bound organelle;; vesicle	binding;; catalytic activity	hydrolase activity;; ion binding	cellular process;; metabolic process	cellular metabolic process;; macromolecule metabolic process;; primary metabolic process	1	ENSG00000163751	ENST00000296046	3	CPA3	Mast cell carboxypeptidase A precursor (EC 3.4.17.1) (MC-CPA) (Carboxypeptidase A3). [Source:Uniprot/SWISSPROT;Acc:P15088]	GO:0008270,GO:0006508,GO:0004182,GO:0030141,GO:0004180,GO:0008237,GO:0046872
1613	1	45	15	PH_hs_0000074	0									Hs.592244	959	CD40LG	CD40 ligand (TNF superfamily, member 5, hyper-IgM syndrome)	NM_000074	X	135558001	135570214	q26.3	Cell adhesion molecules (CAMs);; Cytokine-cytokine receptor interaction;; T cell receptor signaling pathway	h_asbcellPathway;; h_bbcellPathway;; h_cd40Pathway;; h_nktPathway;; h_th1th2Pathway	Antigen Dependent B Cell Activation;; Bystander B Cell Activation;; CD40L Signaling Pathway;; Selective expression of chemokine receptors during T-cell polarization;; Th1/Th2 Differentiation	cell;; cell part;; extracellular region;; extracellular region part	cell fraction;; cell part;; extracellular region part;; extracellular space;; membrane;; membrane part	binding	protein binding	biological adhesion;; biological regulation;; cellular process;; developmental process;; immune system process;; metabolic process;; multicellular organismal process;; response to stimulus	anatomical structure development;; cell activation;; cell adhesion;; cell development;; cell proliferation;; cellular developmental process;; cellular metabolic process;; coagulation;; death;; defense response;; immune effector process;; immune response;; immune system development;; leukocyte activation;; macromolecule metabolic process;; multicellular organismal development;; primary metabolic p…	1	ENSG00000102245	ENST00000370628,ENST00000370629	X	CD40LG	CD40 ligand (CD40-L) (Tumor necrosis factor ligand superfamily member 5) (TNF-related activation protein) (TRAP) (T cell antigen Gp39) (CD154 antigen) [Contains: CD40 ligand, membrane form; CD40 ligand, soluble form]. [Source:Uniprot/SWISSPROT;Acc:P29965]	GO:0030168,GO:0042100,GO:0007159,GO:0045190,GO:0005174,GO:0005615,GO:0016020,GO:0005625,GO:0030183,GO:0051023,GO:0016021,GO:0006954,GO:0005164,GO:0006916,GO:0005125,GO:0006955,GO:0005887
13962	1	74	125	PH_hs_0000076	0									Hs.673	3592	IL12A	Interleukin 12A (natural killer cell stimulatory factor 1, cytotoxic lymphocyte maturation factor 1, p35)	NM_000882	3	161189322	161196499	q25.33	Cytokine-cytokine receptor interaction;; Jak-STAT signaling pathway;; Toll-like receptor signaling pathway;; Type I diabetes mellitus	h_cytokinePathway;; h_inflamPathway;; h_dcPathway;; h_il18Pathway;; h_IL12Pathway;; h_no2il12Pathway;; h_nktPathway;; h_th1th2Pathway	Cytokine Network;; Cytokines and Inflammatory Response;; Dendritic cells in regulating TH1 and TH2 Development;; IL 18 Signaling Pathway;; IL12 and Stat4 Dependent Signaling Pathway in Th1 Development;; NO2-dependent IL 12 Pathway in NK cells;; Selective							1	ENSG00000168811	ENST00000305579	3	IL12A,HOXA4	Interleukin-12 subunit alpha precursor (IL-12A) (IL-12 subunit p35) (Cytotoxic lymphocyte maturation factor 35 kDa subunit) (CLMF p35) (NK cell stimulatory factor chain 1) (NKSF1). [Source:Uniprot/SWISSPROT;Acc:P29459]	GO:0008083,GO:0005576,GO:0042520,GO:0005143,GO:0042163,GO:0043514,GO:0045513,GO:0005125,GO:0042102,GO:0006955,GO:0005515
13976	1	88	125	PH_hs_0000077	0									Hs.674	3593	IL12B	Interleukin 12B (natural killer cell stimulatory factor 2, cytotoxic lymphocyte maturation factor 2, p40)	NM_002187	5	158674368	158690059	q33.3	Cytokine-cytokine receptor interaction;; Jak-STAT signaling pathway;; Toll-like receptor signaling pathway;; Type I diabetes mellitus	h_th1th2Pathway	Th1/Th2 Differentiation	cell;; cell part;; extracellular region;; extracellular region part	cell part;; extracellular region part;; extracellular space;; membrane	binding;; molecular transducer activity	protein binding;; signal transducer activity	biological regulation;; cellular process;; developmental process;; immune system process;; metabolic process;; multicellular organismal process;; response to stimulus	anatomical structure development;; biosynthetic process;; cell activation;; cell proliferation;; cellular developmental process;; cellular metabolic process;; cytokine production;; immune response;; immune system development;; leukocyte activation;; macromolecule metabolic process;; multicellular organismal development;; primary metabolic process;; regulation of biological process;; regulation of…	1	ENSG00000113302	ENST00000231228	5	IL12B	Interleukin-12 subunit beta precursor (IL-12B) (IL-12 subunit p40) (Cytotoxic lymphocyte maturation factor 40 kDa subunit) (CLMF p40) (NK cell stimulatory factor chain 2) (NKSF2). [Source:Uniprot/SWISSPROT;Acc:P29460]	GO:0042104,GO:0042088,GO:0042035,GO:0042093,GO:0042095,GO:0004896,GO:0005515,GO:0016020,GO:0005615,GO:0004871,GO:0030101,GO:0005125,GO:0045078,GO:0005143,GO:0002323,GO:0019233,GO:0042164,GO:0046982,GO:0043514,GO:0007166,GO:0042803
20230	1	70	181	PH_hs_0000078	0									Hs.645285		TACSTD1	Tumor-associated calcium signal transducer 1	NM_002354	2	47449970	47467661	p21										1	ENSG00000119888	ENST00000263735	2	YWHAE,TACSTD1	Tumor-associated calcium signal transducer 1 precursor (Major gastrointestinal tumor-associated protein GA733-2) (Epithelial cell surface antigen) (Epithelial glycoprotein) (EGP) (Adenocarcinoma- associated antigen) (KSA) (KS 1/4 antigen) (Cell surface gl [Source:Uniprot/SWISSPROT;Acc:P16422]	GO:0005886,GO:0016021
33692	1	92	301	PH_hs_0000079	1	134	171	308.75	331.5	0.17156	0.0502512	1.06983	0.0163743	Hs.694	3562	IL3	Interleukin 3 (colony-stimulating factor, multiple)	NM_000588	5	131424245	131426795	q31.1	Apoptosis;; Cytokine-cytokine receptor interaction;; Fc epsilon RI signaling pathway;; Hematopoietic cell lineage;; Jak-STAT signaling pathway	h_cytokinePathway;; h_inflamPathway;; h_dcPathway;; h_erythPathway;; h_il17Pathway;; h_il3Pathway;; h_badPathway;; h_stemPathway;; h_eosinophilsPathway	Cytokine Network;; Cytokines and Inflammatory Response;; Dendritic cells in regulating TH1 and TH2 Development;; Erythrocyte Differentiation Pathway;; IL 17 Signaling Pathway;; IL 3 signaling pathway;; Regulation of BAD phosphorylation;; Regulation of hem	extracellular region;; extracellular region part	extracellular region part;; extracellular space	binding	protein binding	biological regulation;; cellular process;; developmental process;; immune system process;; metabolic process;; multicellular organismal process;; response to stimulus	anatomical structure development;; cell communication;; cell development;; cell proliferation;; cellular developmental process;; cellular metabolic process;; death;; immune response;; macromolecule metabolic process;; multicellular organismal development;; nitrogen compound metabolic process;; primary metabolic process;; regulation of biological process;; regulation of cellular process;; regulati…	1	ENSG00000164399	ENST00000296870	5	IL3	Interleukin-3 precursor (IL-3) (Multipotential colony-stimulating factor) (Hematopoietic growth factor) (P-cell-stimulating factor) (Mast-cell growth factor) (MCGF). [Source:Uniprot/SWISSPROT;Acc:P08700]	GO:0045885,GO:0005135,GO:0050731,GO:0008284,GO:0008083,GO:0007399,GO:0005576,GO:0005615,GO:0009725,GO:0030097,GO:0001558,GO:0046330,GO:0005125,GO:0043066,GO:0019221,GO:0007267,GO:0006955
22702	1	78	203	PH_hs_0000080	1	52343.5	57084.8	52343.5	53123.8	0.0612743	0.0104624	-0.0531902	0.496408	Hs.695	1476	CSTB	Cystatin B (stefin B)	NM_000100	21	44018259	44020687	q22.3				cell;; cell part	cell part;; intracellular;; intracellular part	binding;; enzyme regulator activity	enzyme inhibitor activity;; protein binding	response to stimulus	behavior	1	ENSG00000160213	ENST00000291568	21	CSTB	Cystatin-B (Stefin-B) (Liver thiol proteinase inhibitor) (CPI-B). [Source:Uniprot/SWISSPROT;Acc:P04080]	GO:0004866,GO:0005622,GO:0005737,GO:0005515,GO:0005634,GO:0008344,GO:0004869
11890	1	18	107	PH_hs_0000081	0									Hs.707	3849	KRT2	Keratin 2 (epidermal ichthyosis bullosa of Siemens)	NM_000423	12	51324609	51332226	q13.13	Cell Communication			cell;; cell part;; organelle;; organelle part	cell part;; intracellular;; intracellular organelle;; intracellular organelle part;; intracellular part;; non-membrane-bound organelle;; organelle part	binding;; structural molecule activity	protein binding;; structural constituent of cytoskeleton	cellular process;; developmental process;; localization;; multicellular organismal process	anatomical structure development;; anatomical structure morphogenesis;; cell activation;; cell development;; cell motility;; cell proliferation;; cellular developmental process;; keratinization;; localization of cell;; multicellular organismal development	1	ENSG00000172867	ENST00000309680	12	KRT2,EPB41L1	Keratin, type II cytoskeletal 2 epidermal (Cytokeratin-2e) (K2e) (CK 2e) (keratin-2). [Source:Uniprot/SWISSPROT;Acc:P35908]	GO:0016020,GO:0005515,GO:0005200,GO:0005882,GO:0051260,GO:0043616,GO:0032980,GO:0051546,GO:0008544,GO:0031424,GO:0005198
5437	1	61	49	PH_hs_0000084	1	1315.25	1258.5	1220.75	1192.5	0.0311828	0.0165551	-0.0928945	0.126963	Hs.501629	9592	IER2	Immediate early response 2	NM_004907	19	13122281	13126716	p13.13				cell;; cell part	cell part;; intracellular;; intracellular part					1	ENSG00000160888	ENST00000292433,ENST00000393152	19	FAM90A1,IER2	Immediate early response gene 2 protein (Protein ETR101). [Source:Uniprot/SWISSPROT;Acc:Q9BTL4]	GO:0005737
5032	1	104	45	PH_hs_0000085	1	2537	2281.25	1206.25	1170.5	0.0750657	0.021272	-1.01952	0.0110029	Hs.264887	2260	FGFR1	Fibroblast growth factor receptor 1 (fms-related tyrosine kinase 2, Pfeiffer syndrome)	NM_015850	8	38387813	38445509	p12	Adherens junction;; MAPK signaling pathway;; Melanoma;; Regulation of actin cytoskeleton			cell;; cell part	cell fraction;; cell part;; membrane;; membrane part	binding;; catalytic activity;; molecular transducer activity	carbohydrate binding;; nucleotide binding;; pattern binding;; protein binding;; signal transducer activity;; transferase activity	biological regulation;; cellular process;; developmental process;; growth;; metabolic process;; multicellular organismal process	anatomical structure development;; anatomical structure morphogenesis;; cell communication;; cell growth;; cellular component organization and biogenesis;; cellular metabolic process;; macromolecule metabolic process;; multicellular organismal development;; primary metabolic process;; regulation of biological quality	1	ENSG00000077782	ENST00000310729,ENST00000326324,ENST00000335922,ENST00000341462,ENST00000356207,ENST00000397091,ENST00000397103,ENST00000397108,ENST00000397113	8	FGFR1	Basic fibroblast growth factor receptor 1 precursor (EC 2.7.10.1) (FGFR-1) (bFGF-R) (Fms-like tyrosine kinase 2) (c-fgr) (CD331 antigen). [Source:Uniprot/SWISSPROT;Acc:P11362]	GO:0008201,GO:0004713,GO:0001501,GO:0005515,GO:0016020,GO:0008543,GO:0000165,GO:0005007,GO:0005624,GO:0004674,GO:0005524,GO:0000166,GO:0005887,GO:0006468,GO:0016740,GO:0004672,GO:0016049,GO:0005576,GO:0004908,GO:0004872,GO:0005021,GO:0031175,GO:0042127,GO:0016021
13990	1	102	125	PH_hs_0000086	1	14177.2	13305.8	11761.5	10789	0.0448454	0.0609886	-0.28538	0.0634885	Hs.591133	2200	FBN1	Fibrillin 1	NM_000138	15	46487796	46725210	q21.1				cell;; cell part;; extracellular matrix;; extracellular matrix part;; extracellular region;; extracellular region part	basement membrane;; cell part;; extracellular matrix part;; extracellular region part;; extracellular space;; fibril;; membrane;; proteinaceous extracellular matrix	binding;; molecular transducer activity;; structural molecule activity	extracellular matrix structural constituent;; ion binding;; protein binding;; signal transducer activity	developmental process;; multicellular organismal process;; response to stimulus	anatomical structure development;; coagulation;; multicellular organismal development;; regulation of body fluids;; response to external stimulus;; response to stress	1	ENSG00000166147	ENST00000316623,ENST00000389087	15	FBN1	Fibrillin-1 precursor. [Source:Uniprot/SWISSPROT;Acc:P35555]	GO:0005515,GO:0016020,GO:0005578,GO:0005509,GO:0005615,GO:0001527,GO:0008270,GO:0005604,GO:0006030,GO:0008061,GO:0003676,GO:0005576,GO:0005622,GO:0001501,GO:0005201,GO:0007596,GO:0007507,GO:0004888
35246	1	78	315	PH_hs_0000088	1	437.5	316	376.25	239.75	0.228038	0.313377	-0.290677	0.530296	Hs.553501		RASA1	RAS p21 protein activator (GTPase activating protein) 1	NM_002890	5	86599906	86723488	q14.3										1	ENSG00000145715	ENST00000274376,ENST00000389275	5	RASA1	Ras GTPase-activating protein 1 (GTPase-activating protein) (GAP) (Ras p21 protein activator) (p120GAP) (RasGAP). [Source:Uniprot/SWISSPROT;Acc:P20936]	GO:0019870,GO:0051252,GO:0009790,GO:0005515,GO:0005886,GO:0001726,GO:0043524,GO:0001570,GO:0008360,GO:0030833,GO:0051056,GO:0005099,GO:0007162,GO:0051020,GO:0005737,GO:0000910,GO:0005102,GO:0005096,GO:0001953,GO:0045768,GO:0005622,GO:0007242
35914	1	74	321	PH_hs_0000089	1	317	288.5	331	405.25	0.066565	0.142622	0.282069	0.241901	Hs.765	2623	GATA1	GATA binding protein 1 (globin transcription factor 1)	NM_002049	X	48529905	48537659	p11.23		h_ahspPathway	Hemoglobin's Chaperone	cell;; cell part;; organelle	cell part;; intracellular;; intracellular organelle;; intracellular part;; membrane-bound organelle	binding;; transcription regulator activity	ion binding;; nucleic acid binding;; transcription factor activity	biological regulation;; cellular process;; developmental process;; metabolic process;; multicellular organismal process	cellular metabolic process;; macromolecule metabolic process;; multicellular organismal development;; primary metabolic process;; regulation of biological process;; regulation of cellular process;; regulation of metabolic process	1	ENSG00000102145	ENST00000376665,ENST00000376670	X	GATA1	Erythroid transcription factor (GATA-binding factor 1) (GATA-1) (Eryf1) (GF-1) (NF-E1 DNA-binding protein). [Source:Uniprot/SWISSPROT;Acc:P15976]	GO:0006355,GO:0046872,GO:0008270,GO:0003700,GO:0043565,GO:0042309,GO:0050825,GO:0050826,GO:0006350,GO:0007275,GO:0005634,GO:0006357
19214	1	62	172	PH_hs_0000090	0									Hs.767	2692	GHRHR	Growth hormone releasing hormone receptor	NM_000823	7	30970160	30985666	p15.1	Neuroactive ligand-receptor interaction			cell;; cell part	cell part;; membrane;; membrane part	molecular transducer activity	signal transducer activity	biological regulation;; cellular process;; developmental process;; multicellular organismal process	anatomical structure development;; cell communication;; multicellular organismal development;; regulation of a molecular function	1	ENSG00000106128	ENST00000326139,ENST00000337750,ENST00000396227	7	GHRHR,RYK	Growth hormone-releasing hormone receptor precursor (GHRH receptor) (GRF receptor) (GRFR). [Source:Uniprot/SWISSPROT;Acc:Q02643]	GO:0007190,GO:0004930,GO:0001501,GO:0016021,GO:0004872,GO:0016520,GO:0008150,GO:0007165,GO:0005886,GO:0017046,GO:0030816,GO:0009986,GO:0005515,GO:0030104,GO:0048469,GO:0040018,GO:0030879,GO:0008284,GO:0007595,GO:0051246,GO:0021984,GO:0060133,GO:0033143,GO:0042445,GO:0008340,GO:0060124,GO:0043567,GO:0007189,GO:0030252,GO:0007186,GO:0016020,GO:0004999
2527	1	63	23	PH_hs_0000092	0									Hs.784	1880	EBI2	Epstein-Barr virus induced gene 2 (lymphocyte-specific G protein-coupled receptor)	NM_004951	13	98744790	98757695	q32.3				cell;; cell part	cell part;; membrane;; membrane part	molecular transducer activity	signal transducer activity	cellular process;; immune system process;; response to stimulus	cell communication;; immune response	1	ENSG00000169508	ENST00000376414	13	EBI2	EBV-induced G-protein coupled receptor 2 (EBI2). [Source:Uniprot/SWISSPROT;Acc:P32249]	GO:0006955,GO:0001584,GO:0005887,GO:0004872,GO:0004945,GO:0004974,GO:0016021,GO:0007186,GO:0007165,GO:0016020,GO:0015057,GO:0007596,GO:0045028,GO:0016494
16299	1	59	146	PH_hs_0000093	0									Hs.792	373	TRIM23	Tripartite motif-containing 23	NM_001656	5	64921264	64955943	q12.3	Cholera - Infection			cell;; cell part;; organelle;; organelle part	cell part;; intracellular;; intracellular organelle;; intracellular organelle part;; intracellular part;; membrane;; membrane part;; membrane-bound organelle;; organelle membrane;; organelle part	binding;; catalytic activity;; enzyme regulator activity	enzyme activator activity;; hydrolase activity;; ion binding;; ligase activity;; nucleotide binding;; protein binding;; small protein conjugating enzyme activity	cellular process;; metabolic process	cell communication;; cellular metabolic process;; macromolecule metabolic process;; primary metabolic process	1	ENSG00000113595	ENST00000231524	5	CASP8AP2,TRIM23	GTP-binding protein ARD-1 (ADP-ribosylation factor domain protein 1) (Tripartite motif-containing protein 23) (RING finger protein 46). [Source:Uniprot/SWISSPROT;Acc:P36406]	GO:0008047,GO:0008270,GO:0015031,GO:0000166,GO:0000139,GO:0005794,GO:0005765,GO:0005525,GO:0007264,GO:0003924,GO:0016567,GO:0006886,GO:0005622,GO:0004842,GO:0003676,GO:0005515,GO:0016020,GO:0046872,GO:0005634,GO:0005737,GO:0019003
15971	1	67	143	PH_hs_0000094	1	940	880.5	513.25	658.75	0.0462212	0.17557	-0.635362	0.0540386	Hs.799	1839	HBEGF	Heparin-binding EGF-like growth factor	NM_001945	5	139692612	139706358	q31.3	Epithelial cell signaling in Helicobacter pylori infection;; GnRH signaling pathway	h_nfatPathway	NFAT and Hypertrophy of the heart (Transcription in the broken heart)	cell;; cell part;; extracellular region;; extracellular region part	cell part;; cell surface;; extracellular region part;; extracellular space;; membrane;; membrane part	binding;; molecular transducer activity	carbohydrate binding;; pattern binding;; protein binding;; signal transducer activity	biological regulation;; cellular process;; developmental process;; localization;; locomotion;; multicellular organismal process;; response to stimulus	anatomical structure development;; cell communication;; cell motility;; cell proliferation;; circulation;; heart contraction;; localization of cell;; multicellular organismal development;; regulation of biological process;; regulation of cellular process;; regulation of locomotion;; regulation of multicellular organismal process;; response to external stimulus;; response to stress	1	ENSG00000113070	ENST00000230990	5	THUMPD3,HBEGF	Heparin-binding EGF-like growth factor precursor (HB-EGF) (HBEGF) (Diphtheria toxin receptor) (DT-R). [Source:Uniprot/SWISSPROT;Acc:Q99075]	GO:0009986,GO:0008201,GO:0007517,GO:0005887,GO:0005615,GO:0007165,GO:0016020,GO:0007173,GO:0048661,GO:0035313,GO:0051549,GO:0005154,GO:0008083,GO:0004872,GO:0008016
19228	1	76	172	PH_hs_0000095	1	732.5	644	100.25	127.25	0.0909247	0.167841	-2.59707	0.0064224					NM_001098204	10	43201070	43224702	q11.21										1	ENSG00000169813	ENST00000337970,ENST00000356053,ENST00000357065	10	HNRPF	Heterogeneous nuclear ribonucleoprotein F (hnRNP F) (Nucleolin-like protein mcs94-1). [Source:Uniprot/SWISSPROT;Acc:P52597]	GO:0003676,GO:0005681,GO:0006397,GO:0003723,GO:0005634,GO:0005515,GO:0043484,GO:0030530,GO:0000166
7728	1	112	69	PH_hs_0000096	0									Hs.518438	6657	SOX2	SRY (sex determining region Y)-box 2	NM_003106	3	182912415	182914915	q26.33				cell;; cell part;; organelle	cell part;; intracellular;; intracellular organelle;; intracellular part;; membrane-bound organelle	binding;; transcription regulator activity	nucleic acid binding;; protein binding;; transcription factor activity	biological regulation;; cellular process;; developmental process;; metabolic process;; multicellular organismal process;; response to stimulus	anatomical structure development;; anatomical structure morphogenesis;; biosynthetic process;; cell fate commitment;; cell fate specification;; cellular component organization and biogenesis;; cellular developmental process;; cellular metabolic process;; detection of stimulus;; embryonic development;; macromolecule metabolic process;; multicellular organismal development;; multicellular organisma…	1	ENSG00000181449	ENST00000325404	3	SOX2	Transcription factor SOX-2. [Source:Uniprot/SWISSPROT;Acc:P48431]	GO:0006350,GO:0005634,GO:0005515,GO:0045944,GO:0050910,GO:0003700,GO:0003677,GO:0006355,GO:0050973,GO:0001708,GO:0042472,GO:0046148,GO:0005737,GO:0000785,GO:0006325
3749	1	53	34	PH_hs_0000097	1	216.75	227.75	467.25	524.25	0.0349974	0.0813012	1.15743	0.0110762	Hs.549040	3221	HOXC4	Homeobox C4	NM_004503	12	52708460	52710873	q13.13				cell;; cell part;; organelle	cell part;; intracellular;; intracellular organelle;; intracellular part;; membrane-bound organelle	binding;; transcription regulator activity	nucleic acid binding;; protein binding;; transcription cofactor activity;; transcription factor activity;; transcription repressor activity	biological regulation;; cellular process;; developmental process;; metabolic process;; multicellular organismal process	cellular metabolic process;; macromolecule metabolic process;; multicellular organismal development;; primary metabolic process;; regulation of biological process;; regulation of cellular process;; regulation of metabolic process	1	ENSG00000197757	ENST00000243108,ENST00000394331	12	HOXC6,CEP27	Homeobox protein Hox-C6 (Hox-3C) (HHO.C8) (CP25). [Source:Uniprot/SWISSPROT;Acc:P09630]	GO:0003714,GO:0006357,GO:0003677,GO:0006355,GO:0007275,GO:0005634,GO:0003700,GO:0043565
10164	1	84	91	PH_hs_0000098	1	1002.75	1021.75	1438.25	1910.25	0.0132724	0.199346	0.725949	0.10721	Hs.821	633	BGN	Biglycan	NM_001711	X	152413604	152428198	q28				cell;; cell part;; extracellular matrix;; extracellular region;; extracellular region part;; organelle	cell part;; extracellular region part;; intracellular;; intracellular organelle;; intracellular part;; membrane-bound organelle;; proteinaceous extracellular matrix;; vesicle	binding;; structural molecule activity	extracellular matrix structural constituent;; protein binding			1	ENSG00000182492	ENST00000331595,ENST00000370204	X	BGN	Biglycan precursor (Bone/cartilage proteoglycan I) (PG-S1). [Source:Uniprot/SWISSPROT;Acc:P21810]	GO:0030133,GO:0008150,GO:0005515,GO:0005578,GO:0005201
17860	1	52	160	PH_hs_0000099	0									Hs.838	941	CD80	CD80 molecule	NM_005191	3	120725831	120761171	q13.33	Cell adhesion molecules (CAMs);; Toll-like receptor signaling pathway;; Type I diabetes mellitus	h_asbcellPathway;; h_blymphocytePathway;; h_ctla4Pathway	Antigen Dependent B Cell Activation;; B Lymphocyte Cell Surface Molecules;; The Co-Stimulatory Signal During T-cell Activation	cell;; cell part	cell part;; membrane;; membrane part	binding;; molecular transducer activity;; transcription regulator activity	protein binding;; signal transducer activity;; transcription activator activity	biological regulation;; cellular process;; developmental process;; immune system process;; metabolic process;; multicellular organismal process;; response to stimulus	anatomical structure development;; biosynthetic process;; cell activation;; cell communication;; cellular developmental process;; cellular metabolic process;; cytokine production;; immune response;; immune system development;; leukocyte activation;; macromolecule metabolic process;; multicellular organismal development;; nitrogen compound metabolic process;; primary metabolic process;; regulation…	1	ENSG00000121594	ENST00000264246,ENST00000383668,ENST00000383669	3	CD80	T-lymphocyte activation antigen CD80 precursor (Activation B7-1 antigen) (CTLA-4 counter-receptor B7.1) (B7) (BB1). [Source:Uniprot/SWISSPROT;Acc:P33681]	GO:0005102,GO:0007267,GO:0042110,GO:0005886,GO:0006955,GO:0016021,GO:0045425,GO:0009967,GO:0007242,GO:0045941,GO:0050731,GO:0016563,GO:0045086,GO:0045627,GO:0015026
37496	1	88	335	PH_hs_0000100	0									Hs.840	3620	INDO	Indoleamine-pyrrole 2,3 dioxygenase	NM_002164	8	39890484	39905104	p11.22	Tryptophan metabolism					binding;; catalytic activity	ion binding;; oxidoreductase activity;; tetrapyrrole binding	cellular process;; immune system process;; metabolic process;; multi-organism process;; reproduction;; reproductive process;; response to stimulus	catabolic process;; cellular metabolic process;; female pregnancy;; immune response;; nitrogen compound metabolic process;; primary metabolic process;; reproductive process	1	ENSG00000131203	ENST00000253513	8	INDO,DLEU7	Indoleamine 2,3-dioxygenase (EC 1.13.11.52) (IDO) (Indoleamine-pyrrole 2,3-dioxygenase). [Source:Uniprot/SWISSPROT;Acc:P14902]	GO:0005506,GO:0020037,GO:0009055,GO:0006955,GO:0046872,GO:0007565,GO:0016702,GO:0019441
39078	1	102	349	PH_hs_0000101	0									Hs.845	3596	IL13	Interleukin 13	NM_002188	5	132021763	132024700	q31.1	Cytokine-cytokine receptor interaction;; Fc epsilon RI signaling pathway;; Jak-STAT signaling pathway	h_cytokinePathway;; h_inflamPathway;; h_dcPathway;; h_GATA3pathway	Cytokine Network;; Cytokines and Inflammatory Response;; Dendritic cells in regulating TH1 and TH2 Development;; GATA3 participate in activating the Th2 cytokine genes expression	cell;; cell part;; extracellular region;; extracellular region part	cell fraction;; cell part;; extracellular region part;; extracellular space	binding;; molecular transducer activity	protein binding;; signal transducer activity	cellular process;; immune system process;; localization;; response to stimulus	cell communication;; cell motility;; defense response;; immune response;; localization of cell;; response to external stimulus;; response to stress	1	ENSG00000169194	ENST00000304506	5	IL13,RNF113B	Interleukin-13 precursor (IL-13). [Source:Uniprot/SWISSPROT;Acc:P35225]	GO:0007267,GO:0004871,GO:0006954,GO:0006955,GO:0006928,GO:0005144,GO:0005576,GO:0005625,GO:0005615,GO:0007165,GO:0005126
39024	1	48	349	PH_hs_0000102	0									Hs.846	3579	IL8RB	Interleukin 8 receptor, beta	NM_001557	2	218698990	218710220	q35	Cytokine-cytokine receptor interaction;; Epithelial cell signaling in Helicobacter pylori infection			cell;; cell part;; organelle	cell part;; cell surface;; intracellular;; intracellular organelle;; intracellular part;; membrane;; membrane part;; membrane-bound organelle	binding;; molecular transducer activity	peptide binding;; protein binding;; signal transducer activity	biological regulation;; cellular process;; developmental process;; immune system process;; localization;; response to stimulus	behavior;; cell activation;; cell communication;; cell development;; cell motility;; cell proliferation;; cellular developmental process;; death;; defense response;; leukocyte activation;; leukocyte migration;; localization of cell;; regulation of biological process;; regulation of cellular process;; response to chemical stimulus;; response to external stimulus;; response to stress	1	ENSG00000180871	ENST00000318507	2	RASEF,IL8RB	High affinity interleukin-8 receptor B (IL-8R B) (CXCR-2) (GRO/MGSA receptor) (IL-8 receptor type 2) (CD182 antigen) (CDw128b). [Source:Uniprot/SWISSPROT;Acc:P25025]	GO:0009986,GO:0006954,GO:0006968,GO:0016493,GO:0045028,GO:0030593,GO:0016494,GO:0004947,GO:0042119,GO:0004918,GO:0005622,GO:0008284,GO:0016020,GO:0007186,GO:0001584,GO:0006915,GO:0006935,GO:0005887,GO:0004872,GO:0005515,GO:0016021,GO:0007200,GO:0004945,GO:0042629
8568	1	56	77	PH_hs_0000103	1	5541.25	5102.25	5301.25	5627.5	0.0583304	0.0422177	0.0381558	0.654004	Hs.524183	2288	FKBP4	FK506 binding protein 4, 59kDa	NM_002014	12	2774413	2783383	p13.33				cell;; cell part;; organelle	cell part;; intracellular;; intracellular organelle;; intracellular part;; membrane-bound organelle	binding;; catalytic activity	drug binding;; isomerase activity;; nucleotide binding;; protein binding	cellular process;; developmental process;; localization;; metabolic process;; multi-organism process;; multicellular organismal process;; reproduction;; reproductive process	cellular component organization and biogenesis;; cellular metabolic process;; embryo implantation;; female pregnancy;; macromolecule localization;; macromolecule metabolic process;; multicellular organismal development;; primary metabolic process;; reproductive developmental process;; reproductive process	1	ENSG00000004478	ENST00000001008	12	FKBP4	FK506-binding protein 4 (EC 5.2.1.8) (Peptidyl-prolyl cis-trans isomerase) (PPIase) (Rotamase) (p59 protein) (HSP-binding immunophilin) (HBI) (FKBP52 protein) (52 kDa FK506-binding protein) (FKBP59). [Source:Uniprot/SWISSPROT;Acc:Q02790]	GO:0031503,GO:0046661,GO:0006463,GO:0035259,GO:0051219,GO:0005634,GO:0005525,GO:0030674,GO:0007566,GO:0016853,GO:0005528,GO:0031072,GO:0003755,GO:0006457,GO:0005737,GO:0005524,GO:0006825,GO:0005622
10136	1	56	91	PH_hs_0000104	0									Hs.856	3458	IFNG	Interferon, gamma	NM_000619	12	66834816	66839788	q15	Cytokine-cytokine receptor interaction;; Jak-STAT signaling pathway;; Natural killer cell mediated cytotoxicity;; Regulation of autophagy;; T cell receptor signaling pathway;; TGF-beta signaling pathway;; Type I diabetes mellitus	h_granulocytesPathway;; h_tidPathway;; h_cytokinePathway;; h_inflamPathway;; h_dcPathway;; h_ifngPathway;; h_il18Pathway;; h_IL12Pathway;; h_no2il12Pathway;; h_tob1Pathway;; h_nktPathway;; h_th1th2Pathway;; h_41bbPathway	Adhesion and Diapedesis of Granulocytes;; Chaperones modulate interferon Signaling Pathway;; Cytokine Network;; Cytokines and Inflammatory Response;; Dendritic cells in regulating TH1 and TH2 Development;; IFN gamma signaling pathway;; IL 18 Signaling Pat	extracellular region;; extracellular region part	extracellular region part;; extracellular space	binding	protein binding	biological regulation;; cellular process;; developmental process;; establishment of localization;; growth;; immune system process;; localization;; metabolic process;; multi-organism process;; multicellular organismal process;; response to stimulus	anatomical structure development;; anatomical structure morphogenesis;; antigen processing and presentation;; behavior;; biosynthetic process;; cell activation;; cell communication;; cell development;; cell growth;; cell motility;; cellular component organization and biogenesis;; cellular developmental process;; cellular localization;; cellular metabolic process;; cytokine production;; death;; de…	1	ENSG00000111537	ENST00000229135	12	IFNG	Interferon gamma precursor (IFN-gamma) (Immune interferon). [Source:Uniprot/SWISSPROT;Acc:P01579]	GO:0005125,GO:0007267,GO:0050776,GO:0030968,GO:0007166,GO:0045893,GO:0009615,GO:0001558,GO:0006955,GO:0019882,GO:0006928,GO:0050718,GO:0048304,GO:0045348,GO:0045410,GO:0045084,GO:0005133,GO:0031642,GO:0030593,GO:0001781,GO:0006925,GO:0045449,GO:0005615,GO:0005576,GO:0042742,GO:0045080
3836	1	28	35	PH_hs_0000105	1	462.25	395.75	1282.5	1884	0.10961	0.26864	1.88384	0.0623614	Hs.591928	5949	RBP3	Retinol binding protein 3, interstitial	NM_002900	10	48001494	48010997	q11.22				extracellular matrix;; extracellular region;; extracellular region part	extracellular region part;; proteinaceous extracellular matrix	binding;; catalytic activity	hydrolase activity;; isoprenoid binding;; lipid binding;; vitamin binding	cellular process;; establishment of localization;; localization;; metabolic process;; multicellular organismal process	cellular metabolic process;; establishment of localization;; macromolecule metabolic process;; neurological process;; primary metabolic process;; transport	1	ENSG00000107618	ENST00000224600	10	RBP3,ZNF627	Interphotoreceptor retinoid-binding protein precursor (IRBP) (Interstitial retinol-binding protein). [Source:Uniprot/SWISSPROT;Acc:P10745]	GO:0007601,GO:0006629,GO:0006508,GO:0006810,GO:0005578,GO:0005504,GO:0008236,GO:0016918
30478	1	14	273	PH_hs_0000106	1	908.75	945.25	946.5	940.5	0.0278419	0.0044967	0.0254532	0.466456	Hs.861	5595	MAPK3	Mitogen-activated protein kinase 3	NM_001040056	16	30032926	30042131	p11.2	Adherens junction;; Axon guidance;; Chronic myeloid leukemia;; Colorectal cancer;; Dorso-ventral axis formation;; Fc epsilon RI signaling pathway;; Focal adhesion;; Gap junction;; Glioma;; GnRH signaling pathway;; Insulin signaling pathway;; Long-term depression;; Long-term potentiation;; MAPK signaling pathway;; Melanogenesis;; Melanoma;; Natural killer cell mediated cytotoxicity;; Pancreatic ca…	h_agrPathway;; h_At1rPathway;; h_sppaPathway;; h_bcrPathway;; h_biopeptidesPathway;; h_CCR3Pathway;; h_cxcr4Pathway;; h_cdMacPathway;; h_ceramidePathway;; h_egfPathway;; h_epoPathway;; h_ecmPathway;; h_erkPathway;; h_fcer1Pathway;; h_ghPathway;; h_mPRPath	Agrin in Postsynaptic Differentiation;; Angiotensin II mediated activation of JNK Pathway via Pyk2 dependent signaling;; Aspirin Blocks Signaling Pathway Involved in Platelet Activation;; BCR Signaling Pathway;; Bioactive Peptide Induced Signaling Pathway			binding;; catalytic activity;; molecular transducer activity	nucleotide binding;; protein binding;; signal transducer activity;; transferase activity	biological regulation;; cellular process;; metabolic process	cell cycle;; cell cycle process;; cellular metabolic process;; macromolecule metabolic process;; primary metabolic process;; regulation of biological process;; regulation of cellular process	1	ENSG00000102882	ENST00000263025,ENST00000322266	16	MAPK3,CDYL	Mitogen-activated protein kinase 3 (EC 2.7.11.24) (Extracellular signal-regulated kinase 1) (ERK-1) (Insulin-stimulated MAP2 kinase) (MAP kinase 1) (MAPK 1) (p44-ERK1) (ERT2) (p44-MAPK) (Microtubule- associated protein 2 kinase). [Source:Uniprot/SWISSPROT;Acc:P27361]	GO:0000166,GO:0005524,GO:0004674,GO:0007049,GO:0006468,GO:0016740,GO:0004707,GO:0004713,GO:0005515,GO:0000074,GO:0005575,GO:0004672
7000	1	56	63	PH_hs_0000107	1	328.5	466	699.5	623.25	0.244751	0.0815224	0.735421	0.0783218	Hs.889	1178	CLC	Charcot-Leyden crystal protein	NM_001828	19	44913735	44920508	q13.2						binding;; catalytic activity	carbohydrate binding;; hydrolase activity	cellular process;; developmental process;; metabolic process;; multicellular organismal process	catabolic process;; cellular metabolic process;; multicellular organismal development;; primary metabolic process	1	ENSG00000105205	ENST00000221804,ENST00000392050	19	CLC	Eosinophil lysophospholipase (EC 3.1.1.5) (Charcot-Leyden crystal protein) (Lysolecithin acylhydrolase) (CLC) (Galectin-10). [Source:Uniprot/SWISSPROT;Acc:Q05315]	GO:0005529,GO:0016787,GO:0007275,GO:0006644,GO:0016042,GO:0004622
3601	1	17	33	PH_hs_0000108	0									Hs.897	2205	FCER1A	Fc fragment of IgE, high affinity I, receptor for; alpha polypeptide	NM_002001	1	157526127	157544637	q23.2	Fc epsilon RI signaling pathway	h_fcer1Pathway	Fc Epsilon Receptor I Signaling in Mast Cells	cell;; cell part	cell part;; membrane;; membrane part	binding;; molecular transducer activity	protein binding;; signal transducer activity	immune system process;; response to stimulus	immune response	1	ENSG00000179639	ENST00000317818,ENST00000368114,ENST00000368115,ENST00000392240	1	C20orf175,FCER1A	High affinity immunoglobulin epsilon receptor subunit alpha precursor (FcERI) (IgE Fc receptor subunit alpha) (Fc-epsilon RI-alpha). [Source:Uniprot/SWISSPROT;Acc:P12319]	GO:0016020,GO:0016337,GO:0006955,GO:0005887,GO:0005886,GO:0045425,GO:0043306,GO:0019767,GO:0001820,GO:0045401,GO:0007166,GO:0050850,GO:0001812,GO:0019370,GO:0009897,GO:0050731,GO:0007257,GO:0004872,GO:0005057,GO:0019863
33614	1	14	301	PH_hs_0000109	1	136	140	119.5	133.5	0.0204958	0.0782569	-0.125531	0.254957					NM_001081560	19	50964815	50977655	q13.32										1	ENSG00000104936	ENST00000291270,ENST00000342805,ENST00000343373,ENST00000348168,ENST00000354227,ENST00000377750	19	DMPK	Myotonin-protein kinase (EC 2.7.11.1) (Myotonic dystrophy protein kinase) (MDPK) (DM-kinase) (DMK) (DMPK) (MT-PK). [Source:Uniprot/SWISSPROT;Acc:Q09013]	GO:0051056,GO:0000166,GO:0016740,GO:0006468,GO:0005524,GO:0004674,GO:0006464,GO:0004672,GO:0008016,GO:0004713,GO:0042802,GO:0000287
16366	1	14	147	PH_hs_0000110	0									Hs.243564	962	CD48	CD48 molecule	NM_001778	1	158915161	158948209	q23.3	Natural killer cell mediated cytotoxicity			cell;; cell part	cell part;; membrane;; membrane part	binding	lipid binding;; protein binding	response to stimulus	defense response	1	ENSG00000117091	ENST00000368046	1	CD48,CRYM	CD48 antigen precursor (B-lymphocyte activation marker BLAST-1) (BCM1 surface antigen) (Leukocyte antigen MEM-102) (TCT.1). [Source:Uniprot/SWISSPROT;Acc:P09326]	GO:0005515,GO:0005886,GO:0005887,GO:0006952,GO:0048503
27356	1	28	245	PH_hs_0000111	1	8558	9531.75	8807.5	8716	0.0761255	0.0073844	-0.0458815	0.62113	Hs.187898	4771	NF2	Neurofibromin 2 (bilateral acoustic neuroma)	NM_000268	22	28329544	28424589	q12.2				cell;; cell part;; membrane-enclosed lumen;; organelle;; organelle part	cell part;; cell projection;; intracellular;; intracellular organelle;; intracellular organelle part;; intracellular part;; membrane;; membrane part;; membrane-bound organelle;; non-membrane-bound organelle;; organelle lumen;; organelle part	binding;; structural molecule activity	protein binding	biological adhesion;; biological regulation;; cellular process;; developmental process;; localization;; locomotion;; metabolic process;; multicellular organismal process	anatomical structure development;; cell adhesion;; cell communication;; cell cycle;; cell cycle process;; cell development;; cell motility;; cell proliferation;; cellular component organization and biogenesis;; cellular developmental process;; cellular metabolic process;; localization of cell;; macromolecule metabolic process;; multicellular organismal development;; neurological process;; nitroge…	1	ENSG00000186575	ENST00000338641,ENST00000347330,ENST00000353887,ENST00000361166,ENST00000361452,ENST00000361676,ENST00000397789,ENST00000397822	22	NF2	Merlin (Moesin-ezrin-radixin-like protein) (Neurofibromin-2) (Schwannomin) (Schwannomerlin). [Source:Uniprot/SWISSPROT;Acc:P35240]	GO:0005856,GO:0005198,GO:0019898,GO:0030336,GO:0042995,GO:0030175,GO:0045216,GO:0005634,GO:0005737,GO:0030027,GO:0032154,GO:0001726,GO:0042475,GO:0001707,GO:0005912,GO:0006469,GO:0008285,GO:0007398,GO:0043409,GO:0042524,GO:0008156,GO:0014010,GO:0042518,GO:0008092,GO:0051496,GO:0046426,GO:0005730,GO:0005886,GO:0007049,GO:0005769,GO:0007605,GO:0045786,GO:0048471,GO:0030036,GO:0001953
21140	1	84	189	PH_hs_0000112	1	292.5	360.5	74.5	83	0.147269	0.0763226	-2.05173	0.0185959	Hs.904	178	AGL	Amylo-1, 6-glucosidase, 4-alpha-glucanotransferase (glycogen debranching enzyme, glycogen storage disease type III)	NM_000028	1	100088632	100162167	p21.2	Starch and sucrose metabolism			macromolecular complex	protein complex	binding;; catalytic activity	glycogen debranching enzyme activity;; hydrolase activity;; ion binding;; transferase activity	cellular process;; metabolic process	biosynthetic process;; cellular metabolic process;; generation of precursor metabolites and energy;; macromolecule metabolic process;; primary metabolic process	1	ENSG00000162688	ENST00000294724,ENST00000311030,ENST00000361302,ENST00000361522,ENST00000361915,ENST00000370161,ENST00000370163,ENST00000370165	1	AGL	Glycogen debranching enzyme (Glycogen debrancher) [Includes: 4-alpha- glucanotransferase (EC 2.4.1.25) (Oligo-1,4-1,4-glucantransferase); Amylo-alpha-1,6-glucosidase (EC 3.2.1.33) (Amylo-1,6-glucosidase) (Dextrin 6-alpha-D-glucosidase)]. [Source:Uniprot/SWISSPROT;Acc:P35573]	GO:0016740,GO:0016798,GO:0004135,GO:0004134,GO:0043033,GO:0005975,GO:0016757,GO:0008152,GO:0043169,GO:0005978
6972	1	28	63	PH_hs_0000113	0									Hs.347270	3113	HLA-DPA1	Major histocompatibility complex, class II, DP alpha 1	NM_033554	6	33140771	33149356	p21.32	Antigen processing and presentation;; Cell adhesion molecules (CAMs);; Type I diabetes mellitus			cell;; cell part;; macromolecular complex	cell part;; membrane;; membrane part;; protein complex	molecular transducer activity	signal transducer activity	immune system process;; response to stimulus	antigen processing and presentation;; immune response	4	NA	NA	NA	NA	NA	NA
28910	1	14	259	PH_hs_0000114	0									Hs.920	10865	ARID5A	AT rich interactive domain 5A (MRF1-like)	NM_212481	2	96566190	96582097	q11.2				cell;; cell part;; organelle	cell part;; intracellular;; intracellular organelle;; intracellular part;; membrane-bound organelle	binding;; transcription regulator activity	nucleic acid binding;; transcription repressor activity	biological regulation;; cellular process;; metabolic process	cellular metabolic process;; macromolecule metabolic process;; primary metabolic process;; regulation of biological process;; regulation of cellular process;; regulation of metabolic process	1	ENSG00000196843	ENST00000357485,ENST00000359765,ENST00000393556	2	ARID5A	AT-rich interactive domain-containing protein 5A (ARID domain- containing protein 5A) (Modulator recognition factor 1) (MRF-1). [Source:Uniprot/SWISSPROT;Acc:Q03989]	GO:0003677,GO:0006350,GO:0005634,GO:0005622,GO:0016564,GO:0045892
27342	1	14	245	PH_hs_0000115	1	40177.2	42477.8	24621.5	21041.2	0.0393612	0.110883	-0.856084	0.0129775	Hs.490394	6742	TAS2R5	Taste receptor, type 2, member 5	NM_003143	7	141084644	141096726	q34				cell;; cell part;; organelle	cell part;; intracellular;; intracellular organelle;; intracellular part;; membrane-bound organelle	binding	nucleic acid binding	cellular process;; metabolic process	cellular metabolic process;; macromolecule metabolic process;; primary metabolic process	1	ENSG00000106028	ENST00000265304	7	SSBP1	Single-stranded DNA-binding protein, mitochondrial precursor (Mt-SSB) (MtSSB) (PWP1-interacting protein 17). [Source:Uniprot/SWISSPROT;Acc:Q04837]	GO:0003697,GO:0005739,GO:0003677,GO:0006260
681	1	9	7	PH_hs_0000116	0									Hs.924	1428	CRYM	Crystallin, mu	NM_001014444	16	21177343	21221918	p12.2				cell;; cell part	cell part;; intracellular;; intracellular part	catalytic activity	deaminase activity;; lyase activity	multicellular organismal process	neurological process	1	ENSG00000103316	ENST00000219599,ENST00000396023	16	AP1S1,CRYM	Mu-crystallin homolog (NADP-regulated thyroid-hormone-binding protein). [Source:Uniprot/SWISSPROT;Acc:Q14894]	GO:0005737,GO:0007601,GO:0008473,GO:0004764
9876	1	20	89	PH_hs_0000117	0									Hs.926	4600	MX2	Myxovirus (influenza virus) resistance 2 (mouse)	NM_002463	21	41655819	41702739	q22.3				cell;; cell part;; organelle	cell part;; intracellular;; intracellular organelle;; intracellular part;; membrane-bound organelle	binding;; catalytic activity	hydrolase activity;; nucleotide binding	immune system process;; multi-organism process;; response to stimulus	defense response;; immune response;; response to biotic stimulus;; response to other organism	1	ENSG00000183486	ENST00000330714,ENST00000398632	21	MX2	Interferon-induced GTP-binding protein Mx2 (Interferon-regulated resistance GTP-binding protein MxB) (p78-related protein). [Source:Uniprot/SWISSPROT;Acc:P20592]	GO:0003924,GO:0009615,GO:0005525,GO:0006952,GO:0005634,GO:0005737,GO:0000166,GO:0006955
3864	1	56	35	PH_hs_0000118	0									Hs.927	4608	MYBPH	Myosin binding protein H	NM_004997	1	201403561	201411565	q32.1				cell;; cell part;; macromolecular complex;; organelle;; organelle part	cell part;; intracellular;; intracellular organelle;; intracellular organelle part;; intracellular part;; non-membrane-bound organelle;; organelle part;; protein complex	binding;; structural molecule activity	protein binding;; structural constituent of muscle	biological adhesion;; biological regulation;; cellular process;; multicellular organismal process	cell adhesion;; muscle contraction;; regulation of biological process;; regulation of multicellular organismal process	1	ENSG00000133055	ENST00000255416	1	MYBPH	Myosin-binding protein H (MyBP-H) (H-protein). [Source:Uniprot/SWISSPROT;Acc:Q13203]	GO:0005856,GO:0008307,GO:0005515,GO:0005863,GO:0006942,GO:0007155
30506	1	42	273	PH_hs_0000119	0									Hs.928	5657	PRTN3	Proteinase 3 (serine proteinase, neutrophil, Wegener granulomatosis autoantigen)	NM_002777	19	791984	799175	p13.3						binding;; catalytic activity	hydrolase activity;; protein binding	biological regulation;; cellular process;; metabolic process;; multicellular organismal process	catabolic process;; cell proliferation;; cellular metabolic process;; digestion;; macromolecule metabolic process;; multicellular organismal metabolic process;; primary metabolic process;; regulation of biological process;; regulation of cellular process	1	ENSG00000196415	ENST00000234347	19	PRTN3	Myeloblastin precursor (EC 3.4.21.76) (Leukocyte proteinase 3) (PR-3) (PR3) (AGP7) (Wegener autoantigen) (P29) (C-ANCA antigen) (Neutrophil proteinase 4) (NP-4). [Source:Uniprot/SWISSPROT;Acc:P24158]	GO:0004252,GO:0008284,GO:0005515,GO:0005575,GO:0006508,GO:0030574
17990	1	70	161	PH_hs_0000120	0									Hs.936	6569	SLC34A1	Solute carrier family 34 (sodium phosphate), member 1	NM_003052	5	176744040	176758455	q35.3				cell;; cell part	cell part;; membrane;; membrane part	binding;; transporter activity	ion binding;; protein binding;; substrate-specific transporter activity;; transmembrane transporter activity	cellular process;; establishment of localization;; localization;; metabolic process;; multicellular organismal process	cellular metabolic process;; establishment of localization;; excretion;; regulation of body fluids;; secretion;; transport	1	ENSG00000131183	ENST00000324417	5	SLC34A1	Sodium-dependent phosphate transport protein 2A (Sodium/phosphate cotransporter 2A) (Na(+)/Pi cotransporter 2A) (Sodium-phosphate transport protein 2A) (Na(+)-dependent phosphate cotransporter 2A) (NaPi-2a) (Solute carrier family 34 member 1) (NaPi-3). [Source:Uniprot/SWISSPROT;Acc:Q06495]	GO:0005515,GO:0015293,GO:0006796,GO:0007589,GO:0015321,GO:0017153,GO:0006835,GO:0005887,GO:0006811,GO:0006814,GO:0031402,GO:0016020,GO:0006817
11718	1	70	105	PH_hs_0000121	0									Hs.942	6870	TACR3	Tachykinin receptor 3	NM_001059	4	104730073	104860422	q24	Calcium signaling pathway;; Neuroactive ligand-receptor interaction			cell;; cell part	cell part;; membrane;; membrane part	binding;; molecular transducer activity	neurotransmitter binding;; peptide binding;; signal transducer activity	cellular process	cell communication	1	ENSG00000169836	ENST00000304883	4	IFNA2,TACR3	Neuromedin-K receptor (NKR) (Neurokinin B receptor) (NK-3 receptor) (NK-3R) (Tachykinin receptor 3). [Source:Uniprot/SWISSPROT;Acc:P29371]	GO:0004872,GO:0007217,GO:0004995,GO:0016021,GO:0007165,GO:0007186,GO:0004983,GO:0045028,GO:0005886,GO:0005887,GO:0001584
22398	1	6	218	PH_hs_0000122	0									Hs.943	9235	IL32	Interleukin 32	NM_001012631	16	3055313	3059668	p13.3				extracellular region;; extracellular region part	extracellular region part;; extracellular space	binding	protein binding	biological adhesion;; cellular process;; immune system process;; response to stimulus	cell adhesion;; defense response;; immune response	1	ENSG00000008517	ENST00000008180,ENST00000325568,ENST00000382213,ENST00000396887,ENST00000396890	16	IL32,MEG3	Interleukin-32 precursor (IL-32) (Natural killer cells protein 4) (Tumor necrosis factor alpha-inducing factor). [Source:Uniprot/SWISSPROT;Acc:P24001]	GO:0006955,GO:0007155,GO:0005125,GO:0006952,GO:0005615
36077	1	13	323	PH_hs_0000123	0									Hs.587558	4688	NCF2	Neutrophil cytosolic factor 2 (65kDa, chronic granulomatous disease, autosomal 2)	NM_000433	1	181791320	181826339	q25.3	Leukocyte transendothelial migration	h_rac1Pathway;; h_fMLPpathway	Rac 1 cell motility signaling pathway;; fMLP induced chemokine gene expression in HMC-1 cells	cell;; cell part;; organelle	cell fraction;; cell part;; intracellular;; intracellular organelle;; intracellular part;; membrane-bound organelle	binding;; catalytic activity	oxidoreductase activity;; protein binding	cellular process;; metabolic process;; response to stimulus	cellular metabolic process;; defense response	1	ENSG00000116701	ENST00000367535,ENST00000367536,ENST00000392014	1	NCF2	Neutrophil cytosol factor 2 (NCF-2) (Neutrophil NADPH oxidase factor 2) (67 kDa neutrophil oxidase factor) (p67-phox) (NOXA2). [Source:Uniprot/SWISSPROT;Acc:P19878]	GO:0005737,GO:0001669,GO:0006801,GO:0006968,GO:0005829,GO:0005488,GO:0009055,GO:0005625,GO:0005515
16422	1	70	147	PH_hs_0000124	0									Hs.952	6554	SLC10A1	Solute carrier family 10 (sodium/bile acid cotransporter family), member 1	NM_003049	14	69312304	69333707	q24.2				cell;; cell part	cell part;; membrane;; membrane part	binding;; transporter activity	ion binding;; substrate-specific transporter activity;; transmembrane transporter activity	establishment of localization;; localization	establishment of localization;; transport	1	ENSG00000100652	ENST00000216540	14	SLC10A1	Sodium/bile acid cotransporter (Na(+)/bile acid cotransporter) (Na(+)/taurocholate transport protein) (Sodium/taurocholate cotransporting polypeptide) (Solute carrier family 10 member 1) (Cell growth-inhibiting gene 29 protein). [Source:Uniprot/SWISSPROT;Acc:Q14973]	GO:0015721,GO:0016021,GO:0005624,GO:0008508,GO:0015711,GO:0015293,GO:0016020,GO:0005887,GO:0006814,GO:0006811,GO:0031402
17758	1	62	159	PH_hs_0000126	0									Hs.997	8909	P11	26 serine protease	NM_006025	12	46389794	46405617	q13.11				cell;; cell part;; extracellular region;; extracellular region part	cell part;; extracellular region part;; extracellular space;; intracellular;; intracellular part;; membrane	binding;; catalytic activity	hydrolase activity;; protein binding	cellular process;; metabolic process;; multi-organism process;; reproduction;; reproductive process	cellular metabolic process;; female pregnancy;; macromolecule metabolic process;; primary metabolic process;; reproductive process	1	ENSG00000111405	ENST00000229003	12	RGPD8	Placental protein 11 precursor (EC 3.4.21.-) (PP11). [Source:Uniprot/SWISSPROT;Acc:P21128]	GO:0005576,GO:0004252,GO:0008083,GO:0005886,GO:0005737,GO:0006508,GO:0007565,GO:0005615
8582	1	70	77	PH_hs_0000128	0									Hs.1011	8858	PROZ	Protein Z, vitamin K-dependent plasma glycoprotein	NM_003891	13	112860968	112874695	q34				extracellular region;; extracellular region part	extracellular region part;; extracellular space	binding;; catalytic activity	hydrolase activity;; ion binding;; protein binding	cellular process;; metabolic process;; multicellular organismal process;; response to stimulus	cellular metabolic process;; coagulation;; macromolecule metabolic process;; primary metabolic process;; regulation of body fluids;; response to external stimulus;; response to stress	1	ENSG00000126231	ENST00000342783,ENST00000375547	13	PROZ	Vitamin K-dependent protein Z precursor. [Source:Uniprot/SWISSPROT;Acc:P22891]	GO:0005515,GO:0005615,GO:0005509,GO:0006508,GO:0005576,GO:0004252,GO:0007596
38346	1	42	343	PH_hs_0000129	0									Hs.1012	722	C4BPA	Complement component 4 binding protein, alpha	NM_000715	1	205344229	205384931	q32.2	Complement and coagulation cascades			extracellular region;; extracellular region part	extracellular region part;; extracellular space	binding	protein binding	biological regulation;; cellular process;; immune system process;; metabolic process;; multicellular organismal process;; response to stimulus	activation of immune response;; cellular metabolic process;; defense response;; immune effector process;; immune response;; macromolecule metabolic process;; primary metabolic process;; regulation of biological process;; regulation of immune system process;; regulation of multicellular organismal process;; response to external stimulus;; response to stress	1	ENSG00000123838	ENST00000367070	1	C4BPA	C4b-binding protein alpha chain precursor (C4bp) (Proline-rich protein) (PRP). [Source:Uniprot/SWISSPROT;Acc:P04003]	GO:0005615,GO:0005515,GO:0005576,GO:0006958,GO:0045087
14652	1	92	131	PH_hs_0000130	0									Hs.1019	5745	PTHR1	Parathyroid hormone receptor 1	NM_000316	3	46894239	46920290	p21.31	Neuroactive ligand-receptor interaction			cell;; cell part;; organelle	cell part;; intracellular;; intracellular organelle;; intracellular part;; membrane;; membrane part;; membrane-bound organelle	molecular transducer activity	signal transducer activity	cellular process;; developmental process;; multicellular organismal process	anatomical structure development;; cell communication;; multicellular organismal development	1	ENSG00000160801	ENST00000313049,ENST00000313063	3	PTHR1	Parathyroid hormone/parathyroid hormone-related peptide receptor precursor (PTH/PTHr receptor) (PTH/PTHrP type I receptor). [Source:Uniprot/SWISSPROT;Acc:Q03431]	GO:0007187,GO:0016020,GO:0007165,GO:0005634,GO:0016021,GO:0004872,GO:0004991,GO:0001501,GO:0004930,GO:0005887,GO:0005737
36295	1	7	325	PH_hs_0000131	1	5663.5	6382.25	3157	3387.5	0.0843838	0.0498092	-0.880169	0.0183101	Hs.530331	5160	PDHA1	Pyruvate dehydrogenase (lipoamide) alpha 1	NM_000284	X	19271971	19287886	p22.12	Alanine and aspartate metabolism;; Butanoate metabolism;; Glycolysis / Gluconeogenesis;; Pyruvate metabolism;; Valine, leucine and isoleucine biosynthesis	h_malatexPathway	Shuttle for transfer of acetyl groups from mitochondria to the cytosol	cell;; cell part;; organelle	cell part;; intracellular;; intracellular organelle;; intracellular part;; membrane-bound organelle	binding;; catalytic activity	oxidoreductase activity;; protein binding	cellular process;; metabolic process	catabolic process;; cellular metabolic process;; macromolecule metabolic process;; primary metabolic process	1	ENSG00000131828	ENST00000355808,ENST00000379804,ENST00000379806,ENST00000379815	X	PDHA1	Pyruvate dehydrogenase E1 component alpha subunit, somatic form, mitochondrial precursor (EC 1.2.4.1) (PDHE1-A type I). [Source:Uniprot/SWISSPROT;Acc:P08559]	GO:0016491,GO:0005739,GO:0016624,GO:0006096,GO:0008152,GO:0005515,GO:0004739,GO:0006084
21098	1	42	189	PH_hs_0000132	0									Hs.1027	6236	RRAD	Ras-related associated with diabetes	NM_004165	16	65513089	65516920	q22.1						binding;; catalytic activity	hydrolase activity;; nucleotide binding;; protein binding	cellular process	cell communication	1	ENSG00000166592	ENST00000299759	16	RRAD,MKRN2	GTP-binding protein RAD (RAS associated with diabetes) (RAD1). [Source:Uniprot/SWISSPROT;Acc:P55042]	GO:0005516,GO:0017111,GO:0007264,GO:0005525,GO:0003924,GO:0005622,GO:0015031,GO:0000166
23044	1	84	206	PH_hs_0000133	1	2865.5	3350.75	2208.75	2409.75	0.110396	0.0615475	-0.42862	0.0932031	Hs.1030	9610	RIN1	Ras and Rab interactor 1	NM_004292	11	65856117	65860576	q13.1				cell;; cell part;; organelle	cell part;; intracellular;; intracellular organelle;; intracellular part;; membrane;; non-membrane-bound organelle	binding;; enzyme regulator activity	GTPase regulator activity;; enzyme activator activity;; protein binding	cellular process;; establishment of localization;; localization	cell communication;; cellular component organization and biogenesis;; establishment of localization;; transport	1	ENSG00000174791	ENST00000311320	11	RIN1	Ras and Rab interactor 1 (Ras interaction/interference protein 1) (Ras inhibitor JC99). [Source:Uniprot/SWISSPROT;Acc:Q13671]	GO:0005886,GO:0005737,GO:0007242,GO:0005856,GO:0005096,GO:0006897,GO:0007165,GO:0005515
16436	1	84	147	PH_hs_0000134	0									Hs.1041	6098	ROS1	V-ros UR2 sarcoma virus oncogene homolog 1 (avian)	NM_002944	6	117716222	117853711	q22.2				cell;; cell part;; macromolecular complex	cell fraction;; cell part;; membrane;; membrane part;; protein complex	binding;; catalytic activity;; molecular transducer activity	nucleotide binding;; signal transducer activity;; transferase activity	cellular process;; metabolic process	cell communication;; cellular metabolic process;; macromolecule metabolic process;; primary metabolic process	1	ENSG00000047936	ENST00000368507,ENST00000368508	6	ROS1	Proto-oncogene tyrosine-protein kinase ROS precursor (EC 2.7.10.1) (c- ros-1). [Source:Uniprot/SWISSPROT;Acc:P08922]	GO:0016021,GO:0004872,GO:0004713,GO:0004714,GO:0007169,GO:0005890,GO:0004672,GO:0016020,GO:0007165,GO:0005624,GO:0000166,GO:0016740,GO:0006468,GO:0004674,GO:0005524
13286	1	70	119	PH_hs_0000135	1	516	570.75	407.75	378.25	0.0712475	0.053078	-0.467419	0.0402007	Hs.532357	6737	TRIM21	Tripartite motif-containing 21	NM_003141	11	4362702	4371502	p15.4				cell;; cell part;; macromolecular complex	cell part;; intracellular;; intracellular part;; ribonucleoprotein complex	binding	ion binding;; nucleic acid binding;; protein binding			1	ENSG00000132109	ENST00000254436	11	TRIM21	52 kDa Ro protein (Sjoegren syndrome type A antigen) (SS-A) (Ro(SS-A)) (52 kDa ribonucleoprotein autoantigen Ro/SS-A) (Tripartite motif- containing protein 21) (RING finger protein 81). [Source:Uniprot/SWISSPROT;Acc:P19474]	GO:0003677,GO:0005737,GO:0046872,GO:0005622,GO:0004842,GO:0003723,GO:0016567,GO:0000151,GO:0030529,GO:0005634,GO:0005515,GO:0008270
23072	1	112	206	PH_hs_0000136	0									Hs.1048	4254	KITLG	KIT ligand	NM_000899	12	87410699	87498369	q21.32	Cytokine-cytokine receptor interaction;; Hematopoietic cell lineage;; Melanogenesis	h_mcmPathway;; h_erythPathway;; h_il17Pathway;; h_melanocytepathway;; h_badPathway	CDK Regulation of DNA Replication;; Erythrocyte Differentiation Pathway;; IL 17 Signaling Pathway;; Melanocyte Development and Pigmentation Pathway;; Regulation of BAD phosphorylation	cell;; cell part	cell part;; membrane;; membrane part	binding	protein binding	biological adhesion;; cellular process;; developmental process;; immune system process;; multicellular organismal process	anatomical structure development;; anatomical structure morphogenesis;; cell adhesion;; cell communication;; cell proliferation;; immune system development;; multicellular organismal development	1	ENSG00000049130	ENST00000228280,ENST00000347404,ENST00000357116,ENST00000378535	12	KITLG,C16orf72	Kit ligand precursor (C-kit ligand) (Stem cell factor) (SCF) (Mast cell growth factor) (MGF). [Source:Uniprot/SWISSPROT;Acc:P21583]	GO:0007155,GO:0005886,GO:0016021,GO:0030097,GO:0005173,GO:0009887,GO:0008283,GO:0008083,GO:0007165,GO:0016020,GO:0005515
14798	1	14	133	PH_hs_0000137	1	641.5	678	529.5	526.25	0.03912	0.00435349	-0.321723	0.0187617	Hs.191215	9267	PSCD1	Pleckstrin homology, Sec7 and coiled-coil domains 1(cytohesin 1)	NM_004762	17	74181725	74289971	q25.3		h_arapPathway	ADP-Ribosylation Factor	cell;; cell part	cell part;; intracellular;; intracellular part;; membrane	binding;; enzyme regulator activity	GTPase regulator activity;; protein binding	biological adhesion;; biological regulation;; cellular process;; establishment of localization;; localization	cell adhesion;; cell communication;; establishment of localization;; regulation of biological process;; regulation of cellular process;; transport	1	ENSG00000108669	ENST00000262763,ENST00000361101,ENST00000392453	17	PSCD1,STAU1	Cytohesin-1 (PH, SEC7 and coiled-coil domain-containing protein 1) (SEC7 homolog B2-1). [Source:Uniprot/SWISSPROT;Acc:Q15438]	GO:0005622,GO:0030155,GO:0016192,GO:0005515,GO:0005737,GO:0005886,GO:0005086,GO:0032012
32074	1	42	287	PH_hs_0000138	0									Hs.1051	3002	GZMB	Granzyme B (granzyme 2, cytotoxic T-lymphocyte-associated serine esterase 1)	NM_004131	14	24170003	24173272	q12	Natural killer cell mediated cytotoxicity;; Type I diabetes mellitus	h_DNAfragmentPathway;; h_ctlPathway;; h_caspasePathway;; h_d4gdiPathway;; h_setPathway	Apoptotic DNA fragmentation and tissue homeostasis;; CTL mediated immune response against target cells;; Caspase Cascade in Apoptosis;; D4-GDI Signaling Pathway;; Granzyme A mediated Apoptosis Pathway	cell;; cell part;; organelle	cell part;; intracellular;; intracellular organelle;; intracellular part;; membrane;; membrane part;; membrane-bound organelle	binding;; catalytic activity	hydrolase activity;; protein binding	cellular process;; developmental process;; metabolic process	cell communication;; cell development;; cellular component organization and biogenesis;; cellular developmental process;; cellular metabolic process;; death;; macromolecule metabolic process;; primary metabolic process	1	ENSG00000100453	ENST00000216341,ENST00000382539,ENST00000382540,ENST00000382542	14	GZMB	Granzyme B precursor (EC 3.4.21.79) (T-cell serine protease 1-3E) (Cytotoxic T-lymphocyte proteinase 2) (Lymphocyte protease) (SECT) (Granzyme-2) (Cathepsin G-like 1) (CTSGL1) (CTLA-1) (Fragmentin-2) (Human lymphocyte protein) (HLP) (C11). [Source:Uniprot/SWISSPROT;Acc:P10144]	GO:0004252,GO:0008233,GO:0001772,GO:0004278,GO:0006922,GO:0005634,GO:0005515,GO:0019835,GO:0005737,GO:0006508,GO:0006915
19722	1	10	177	PH_hs_0000140	0									Hs.1074	6440	SFTPC	Surfactant, pulmonary-associated protein C	NM_003018	8	22075128	22077936	p21.3				extracellular matrix;; extracellular region;; extracellular region part	extracellular region part;; extracellular space;; proteinaceous extracellular matrix			biological regulation;; multicellular organismal process	regulation of biological quality;; respiratory gaseous exchange	1	ENSG00000168484	ENST00000318561	8	SFTPC	Pulmonary surfactant-associated protein C precursor (SP-C) (SP5) (Pulmonary surfactant-associated proteolipid SPL(Val)). [Source:Uniprot/SWISSPROT;Acc:P11686]	GO:0050828,GO:0004957,GO:0007585,GO:0016021,GO:0005615,GO:0007186,GO:0005578,GO:0005576
39080	1	104	349	PH_hs_0000141	1	164	216.25	378.75	424.75	0.194327	0.0809631	1.07935	0.0260013	Hs.1076	6699	SPRR1B	Small proline-rich protein 1B (cornifin)	NM_003125	1	151270302	151271999	q21.3				cell;; cell part;; organelle;; organelle part	cell part;; intracellular;; intracellular organelle;; intracellular organelle part;; intracellular part;; non-membrane-bound organelle;; organelle part	binding;; structural molecule activity	protein binding	cellular process;; developmental process;; metabolic process;; multicellular organismal process	anatomical structure development;; anatomical structure morphogenesis;; cellular developmental process;; cellular metabolic process;; keratinization;; macromolecule metabolic process;; multicellular organismal development;; primary metabolic process	1	ENSG00000169469	ENST00000307098	1	SPRR1B	Cornifin-B (Small proline-rich protein IB) (SPR-IB) (14.9 kDa pancornulin). [Source:Uniprot/SWISSPROT;Acc:P22528]	GO:0031424,GO:0008544,GO:0005198,GO:0005882,GO:0030674,GO:0030216,GO:0001533,GO:0018149,GO:0005737
756	1	84	7	PH_hs_0000142	1	132.5	195	347.75	350	0.269888	0.00456034	1.09122	0.0273662	Hs.591590		TACR1	Tachykinin receptor 1	NM_001058	2	75129737	75279781	p13.1										1	ENSG00000115353	ENST00000305249	2	TACR1	Substance-P receptor (SPR) (NK-1 receptor) (NK-1R) (Tachykinin receptor 1). [Source:Uniprot/SWISSPROT;Acc:P25103]	GO:0004983,GO:0007638,GO:0048265,GO:0008188,GO:0016021,GO:0004995,GO:0007200,GO:0004872,GO:0009582,GO:0007217,GO:0006954,GO:0045028,GO:0001584,GO:0005886,GO:0005887,GO:0007165,GO:0007186
13272	1	56	119	PH_hs_0000143	1	3096.25	3056.75	2178	1761.5	0.00907873	0.149516	-0.643277	0.0339169	Hs.516632	54431	DNAJC10	DnaJ (Hsp40) homolog, subfamily C, member 10	NM_018981	2	183289243	183351500	q32.1				cell;; cell part;; organelle	cell part;; intracellular;; intracellular organelle;; intracellular part;; membrane-bound organelle	binding	protein binding	biological regulation;; cellular process;; metabolic process	cellular homeostasis;; cellular metabolic process;; macromolecule metabolic process;; primary metabolic process;; regulation of biological quality	1	ENSG00000077232	ENST00000264065	2	DNAJC10	DnaJ homolog subfamily C member 10 precursor (ER-resident protein ERdj5) (Macrothioredoxin) (MTHr). [Source:Uniprot/SWISSPROT;Acc:Q8IXB1]	GO:0005783,GO:0045454,GO:0051082,GO:0031072,GO:0006457
32088	1	56	287	PH_hs_0000144	0									Hs.590872	6908	TBP	TATA box binding protein	NM_003194	6	170705395	170723871	q27		h_carm-erPathway;; h_hSWI-SNFpathway;; h_p53hypoxiaPathway;; h_rarrxrPathway;; h_RNApol3Pathway	CARM1 and Regulation of the Estrogen Receptor;; Chromatin Remodeling by hSWI/SNF ATP-dependent Complexes;; Hypoxia and p53 in the Cardiovascular system;; Nuclear receptors coordinate the activities of chromatin remodeling complexes and coactivators to fac	cell;; cell part;; macromolecular complex;; membrane-enclosed lumen;; organelle;; organelle part	cell part;; intracellular;; intracellular organelle;; intracellular organelle part;; intracellular part;; membrane-bound organelle;; organelle lumen;; organelle part;; protein complex	binding;; transcription regulator activity	RNA polymerase II transcription factor activity;; nucleic acid binding;; protein binding	biological regulation;; cellular process;; developmental process;; metabolic process	cell development;; cellular component organization and biogenesis;; cellular developmental process;; cellular metabolic process;; death;; macromolecule metabolic process;; primary metabolic process;; regulation of biological process;; regulation of cellular process;; regulation of metabolic process	1	ENSG00000112592	ENST00000230354,ENST00000392091,ENST00000392092	6	TBP,PDZD11	TATA-box-binding protein (TATA-box factor) (TATA-binding factor) (TATA sequence-binding protein) (Transcription initiation factor TFIID TBP subunit). [Source:Uniprot/SWISSPROT;Acc:P20226]	GO:0005488,GO:0003677,GO:0005634,GO:0006355,GO:0006367,GO:0005669,GO:0003702,GO:0008219,GO:0005515,GO:0006350,GO:0016251
17539	1	67	157	PH_hs_0000145	1	1216	1287.75	825.25	656.25	0.0405271	0.161324	-0.757032	0.0307762	Hs.1116	4055	LTBR	Lymphotoxin beta receptor (TNFR superfamily, member 3)	NM_002342	12	6363617	6370993	p13.31	Cytokine-cytokine receptor interaction	h_lymphocytePathway;; h_granulocytesPathway;; h_lympathway;; h_blymphocytePathway;; h_ctlPathway;; h_LairPathway;; h_monocytePathway;; h_neutrophilPathway;; h_tcytotoxicPathway;; h_thelperPathway	Adhesion Molecules on Lymphocyte;; Adhesion and Diapedesis of Granulocytes;; Adhesion and Diapedesis of Lymphocytes;; B Lymphocyte Cell Surface Molecules;; CTL mediated immune response against target cells;; Cells and Molecules involved in local acute inf	cell;; cell part	cell part;; membrane;; membrane part	binding;; molecular transducer activity	protein binding;; signal transducer activity	biological regulation;; cellular process;; developmental process;; immune system process;; response to stimulus	cell communication;; cell development;; cellular developmental process;; death;; immune response;; regulation of biological process;; regulation of cellular process	1	ENSG00000111321	ENST00000228918	12	LTBR	Tumor necrosis factor receptor superfamily member 3 precursor (Lymphotoxin-beta receptor) (Tumor necrosis factor receptor 2-related protein) (Tumor necrosis factor C receptor). [Source:Uniprot/SWISSPROT;Acc:P36941]	GO:0007186,GO:0016020,GO:0005515,GO:0007165,GO:0006915,GO:0006955,GO:0004888,GO:0043123,GO:0004952,GO:0004872,GO:0016021
7178	1	60	36	PH_hs_0000146	1	341.25	315.25	532.25	550	0.0560085	0.0231945	0.721167	0.0054231	Hs.524430	3164	NR4A1	Nuclear receptor subfamily 4, group A, member 1	NM_002135	12	50731457	50739552	q13.13	MAPK signaling pathway			cell;; cell part;; organelle	cell part;; intracellular;; intracellular organelle;; intracellular part;; membrane-bound organelle	binding;; molecular transducer activity;; transcription regulator activity	ion binding;; nucleic acid binding;; signal transducer activity;; transcription factor activity	biological regulation;; cellular process;; metabolic process	cell communication;; cellular metabolic process;; macromolecule metabolic process;; primary metabolic process;; regulation of biological process;; regulation of cellular process;; regulation of metabolic process	1	ENSG00000123358	ENST00000243050,ENST00000345935,ENST00000360284,ENST00000394825	12	NR4A1	Orphan nuclear receptor NR4A1 (Orphan nuclear receptor HMR) (Early response protein NAK1) (TR3 orphan receptor) (ST-59). [Source:Uniprot/SWISSPROT;Acc:P22736]	GO:0005634,GO:0007165,GO:0006350,GO:0045944,GO:0043154,GO:0006917,GO:0005515,GO:0046872,GO:0006355,GO:0003677,GO:0003707,GO:0004879,GO:0003700,GO:0043565,GO:0008270
21304	1	24	191	PH_hs_0000148	0									Hs.591980	7490	WT1	Wilms tumor 1	NM_000378	11	32365900	32413663	p13		h_tidPathway;; h_tertpathway	Chaperones modulate interferon Signaling Pathway;; Overview of telomerase protein component gene hTert Transcriptional Regulation	cell;; cell part;; organelle	cell part;; intracellular;; intracellular organelle;; intracellular part;; membrane-bound organelle	binding;; transcription regulator activity	ion binding;; nucleic acid binding;; transcription factor activity	biological regulation;; cellular process;; metabolic process	cell cycle;; cell cycle process;; cellular metabolic process;; macromolecule metabolic process;; primary metabolic process;; regulation of biological process;; regulation of cellular process;; regulation of metabolic process	1	ENSG00000184937	ENST00000332351,ENST00000379077,ENST00000379079	11	WT1,PPP1R12A	Wilms' tumor protein (WT33). [Source:Uniprot/SWISSPROT;Acc:P19544]	GO:0005634,GO:0006350,GO:0007049,GO:0008270,GO:0045786,GO:0003700,GO:0005622,GO:0003676,GO:0006355,GO:0046872,GO:0003677
32294	1	38	289	PH_hs_0000149	0									Hs.529512	55888	ZNF167	Zinc finger protein 167	NM_018651	3	44571716	44588653	p21.32				cell;; cell part;; organelle	cell part;; intracellular;; intracellular organelle;; intracellular part;; membrane-bound organelle	binding;; transcription regulator activity	ion binding;; nucleic acid binding;; transcription factor activity	biological regulation;; cellular process;; metabolic process	cellular metabolic process;; macromolecule metabolic process;; primary metabolic process;; regulation of biological process;; regulation of cellular process;; regulation of metabolic process	1	ENSG00000196345	ENST00000273320	3	ZNF167	Zinc finger protein 167 (Zinc finger protein 64) (Zinc finger protein 448) (ZFP) (Zinc finger protein with KRAB and SCAN domains 7). [Source:Uniprot/SWISSPROT;Acc:Q9P0L1]	GO:0003674,GO:0003700,GO:0003676,GO:0005622,GO:0006350,GO:0008150,GO:0005575,GO:0005634,GO:0046872,GO:0006355,GO:0003677,GO:0008270
15100	1	92	135	PH_hs_0000150	0									Hs.1149		LMO1	LIM domain only 1 (rhombotin 1)	NM_002315	11	8202432	8241982	p15.4										1	ENSG00000166407	ENST00000335790	11	LMO1	Rhombotin-1 (LIM domain only protein 1) (Cysteine-rich protein TTG-1) (T-cell translocation protein 1). [Source:Uniprot/SWISSPROT;Acc:P25800]	GO:0046872,GO:0005634,GO:0007275,GO:0008270,GO:0008283,GO:0003700
2254	1	14	21	PH_hs_0000151	0									Hs.1154	5016	OVGP1	Oviductal glycoprotein 1, 120kDa (mucin 9, oviductin)	NM_002557	1	111758460	111771922	p13.2				extracellular region;; extracellular region part	extracellular region part;; extracellular space	binding;; catalytic activity	hydrolase activity;; ion binding	cellular process;; metabolic process;; multi-organism process;; reproduction;; reproductive process	catabolic process;; cellular metabolic process;; female pregnancy;; fertilization;; macromolecule metabolic process;; nitrogen compound metabolic process;; primary metabolic process;; reproductive process;; sexual reproduction	1	ENSG00000085465	ENST00000369728,ENST00000369732	1	OVGP1	Oviduct-specific glycoprotein precursor (Oviductal glycoprotein) (Oviductin) (Estrogen-dependent oviduct protein) (Mucin-9). [Source:Uniprot/SWISSPROT;Acc:Q12889]	GO:0007338,GO:0007565,GO:0005975,GO:0005615,GO:0004553,GO:0003824,GO:0043169,GO:0006032,GO:0004568
17934	1	14	161	PH_hs_0000152	0									Hs.351279	3108	HLA-DMB	Major histocompatibility complex, class II, DM beta	NM_002118	6	33010393	33016795	p21.32	Antigen processing and presentation;; Cell adhesion molecules (CAMs);; Type I diabetes mellitus			cell;; cell part;; macromolecular complex;; organelle	cell part;; intracellular;; intracellular organelle;; intracellular part;; membrane;; membrane part;; membrane-bound organelle;; protein complex	binding;; molecular transducer activity	protein binding;; signal transducer activity	immune system process;; response to stimulus	antigen processing and presentation;; immune response	4	NA	NA	NA	NA	NA	NA
32362	1	106	289	PH_hs_0000153	0									Hs.1166	7066	THPO	Thrombopoietin (myeloproliferative leukemia virus oncogene ligand, megakaryocyte growth and development factor)	NM_000460	3	185572466	185578626	q27.1	Hematopoietic cell lineage	h_TPOPathway	TPO Signaling Pathway	extracellular region;; extracellular region part	extracellular region part;; extracellular space	binding	protein binding	cellular process;; developmental process;; multicellular organismal process	cell proliferation;; multicellular organismal development	1	ENSG00000090534	ENST00000204615,ENST00000353488	3	THPO	Thrombopoietin precursor (Megakaryocyte colony-stimulating factor) (Myeloproliferative leukemia virus oncogene ligand) (C-mpl ligand) (ML) (Megakaryocyte growth and development factor) (MGDF). [Source:Uniprot/SWISSPROT;Acc:P40225]	GO:0008083,GO:0008283,GO:0004252,GO:0005576,GO:0005179,GO:0005128,GO:0009424,GO:0007275,GO:0005615,GO:0005125,GO:0009296,GO:0003774,GO:0030099,GO:0006508
16682	1	106	149	PH_hs_0000154	0									Hs.1176	6508	SLC4A3	Solute carrier family 4, anion exchanger, member 3	NM_005070	2	220200535	220214946	q35				cell;; cell part	cell fraction;; cell part;; membrane;; membrane part	transporter activity	substrate-specific transporter activity;; transmembrane transporter activity	establishment of localization;; localization	establishment of localization;; transport	1	ENSG00000114923	ENST00000273063,ENST00000317151,ENST00000358055,ENST00000373760,ENST00000373762	2	C5orf21,SLC4A3	Anion exchange protein 3 (Neuronal band 3-like protein) (Solute carrier family 4 member 3) (Cardiac/brain band 3-like protein) (CAE3/BAE3). [Source:Uniprot/SWISSPROT;Acc:P48751]	GO:0005624,GO:0005887,GO:0015380,GO:0016021,GO:0015297,GO:0005452,GO:0006820,GO:0016020
18028	1	108	161	PH_hs_0000155	0									Hs.158560	6872	TAF1	TAF1 RNA polymerase II, TATA box binding protein (TBP)-associated factor, 250kDa	NM_004606	X	70502838	70601023	q13.1		h_fibrinolysisPathway	Fibrinolysis Pathway	cell;; cell part;; macromolecular complex;; membrane-enclosed lumen;; organelle;; organelle part	cell part;; intracellular;; intracellular organelle;; intracellular organelle part;; intracellular part;; membrane-bound organelle;; organelle lumen;; organelle part;; protein complex	binding;; catalytic activity	nucleic acid binding;; nucleotide binding;; protein binding;; transferase activity	biological regulation;; cellular process;; metabolic process	cell cycle;; cell cycle process;; cellular component organization and biogenesis;; cellular metabolic process;; macromolecule metabolic process;; primary metabolic process;; regulation of biological process;; regulation of cellular process;; regulation of metabolic process	1	ENSG00000147133	ENST00000276072,ENST00000373790	X	OR8G5,OR8G1,TAF1	Transcription initiation factor TFIID subunit 1 (EC 2.7.11.1) (Transcription initiation factor TFIID 250 kDa subunit) (TAF(II)250) (TAFII-250) (TAFII250) (TBP-associated factor 250 kDa) (p250) (Cell cycle gene 1 protein). [Source:Uniprot/SWISSPROT;Acc:P21675]	GO:0006355,GO:0003677,GO:0005524,GO:0004674,GO:0007049,GO:0016740,GO:0000166,GO:0004402,GO:0046777,GO:0005669,GO:0006352,GO:0000080,GO:0006350,GO:0005634,GO:0005515,GO:0016301
19540	1	52	175	PH_hs_0000156	1	1382.75	1475.5	1677.25	1576	0.0458911	0.0440142	0.18675	0.102582	Hs.1183	1844	DUSP2	Dual specificity phosphatase 2	NM_004418	2	96172643	96174906	q11.2	MAPK signaling pathway	h_dspPathway	Regulation of MAP Kinase Pathways Through Dual Specificity Phosphatases	cell;; cell part;; organelle	cell part;; intracellular;; intracellular organelle;; intracellular part;; membrane-bound organelle	binding;; catalytic activity	hydrolase activity;; protein binding	biological regulation;; cellular process;; metabolic process	cell communication;; cellular metabolic process;; macromolecule metabolic process;; primary metabolic process;; regulation of a molecular function	1	ENSG00000158050	ENST00000288943	2	DUSP2,SLC23A3	Dual specificity protein phosphatase 2 (EC 3.1.3.48) (EC 3.1.3.16) (Dual specificity protein phosphatase PAC-1). [Source:Uniprot/SWISSPROT;Acc:Q05923]	GO:0006470,GO:0051019,GO:0016787,GO:0005634,GO:0008330,GO:0016311,GO:0000188,GO:0017017,GO:0004725,GO:0008138,GO:0016791
25812	1	52	231	PH_hs_0000157	1	1357	1312.5	599.25	559.25	0.0235746	0.0488291	-1.20431	0.00156446	Hs.121432	23398	PPWD1	Peptidylprolyl isomerase domain and WD repeat containing 1	NM_015342	5	64894890	64919124	q12.3				cell;; cell part;; macromolecular complex;; organelle;; organelle part	cell part;; intracellular;; intracellular organelle;; intracellular organelle part;; intracellular part;; membrane-bound organelle;; organelle part;; ribonucleoprotein complex	catalytic activity	isomerase activity	cellular process;; metabolic process	cellular metabolic process;; macromolecule metabolic process;; primary metabolic process	1	ENSG00000113593	ENST00000261308	5	ANKRD6,PPWD1	Peptidylprolyl isomerase domain and WD repeat-containing protein 1 (EC 5.2.1.8). [Source:Uniprot/SWISSPROT;Acc:Q96BP3]	GO:0006397,GO:0008380,GO:0005681,GO:0003755,GO:0006457,GO:0016853
19596	1	108	175	PH_hs_0000159	0									Hs.445066		GRIN2B	Glutamate receptor, ionotropic, N-methyl D-aspartate 2B	NM_000834	12	13605410	14024319	p13.1										1	ENSG00000150086	ENST00000279593	12	GRIN2B	Glutamate [NMDA] receptor subunit epsilon-2 precursor (N-methyl D- aspartate receptor subtype 2B) (NR2B) (NMDAR2B) (N-methyl-D-aspartate receptor subunit 3) (NR3) (hNR3). [Source:Uniprot/SWISSPROT;Acc:Q13224]	GO:0005515,GO:0005509,GO:0016020,GO:0004970,GO:0043408,GO:0017146,GO:0043005,GO:0007613,GO:0014049,GO:0005624,GO:0042734,GO:0045211,GO:0008021,GO:0004972,GO:0004872,GO:0005887,GO:0006811,GO:0045202,GO:0030054,GO:0005216,GO:0005215,GO:0006810,GO:0005234,GO:0007268,GO:0007215,GO:0007611,GO:0000287,GO:0030288
2348	1	108	21	PH_hs_0000160	1	1636.25	2229	6321.25	5143.25	0.216875	0.145313	1.56854	0.0288185	Hs.422967		ALOX12	Arachidonate 12-lipoxygenase	NM_000697	17	6840107	6854779	p13.1										1	ENSG00000108839	ENST00000251535	17	ALOX12	Arachidonate 12-lipoxygenase, 12S-type (EC 1.13.11.31) (12-LOX) (Platelet-type lipoxygenase 12). [Source:Uniprot/SWISSPROT;Acc:P18054]	GO:0005506,GO:0016491,GO:0006916,GO:0030307,GO:0005737,GO:0006928,GO:0046872,GO:0004052,GO:0047977,GO:0005829,GO:0008284,GO:0006118,GO:0006691,GO:0042383,GO:0042554,GO:0019395,GO:0045785,GO:0006800,GO:0016165,GO:0016702,GO:0019370
10486	1	70	94	PH_hs_0000161	1	136.5	160.25	226.75	312	0.113185	0.22378	0.860368	0.111753	Hs.1211	54	ACP5	Acid phosphatase 5, tartrate resistant	NM_001611	19	11546474	11549553	p13.2	Riboflavin metabolism;; gamma-Hexachlorocyclohexane degradation			cell;; cell part;; organelle	cell part;; intracellular;; intracellular organelle;; intracellular part;; membrane;; membrane part;; membrane-bound organelle	binding;; catalytic activity	hydrolase activity;; ion binding			1	ENSG00000102575	ENST00000218758	19	THRB,ACP5	Tartrate-resistant acid phosphatase type 5 precursor (EC 3.1.3.2) (TR- AP) (Tartrate-resistant acid ATPase) (TrATPase) (Acid phosphatase 5, tartrate resistant). [Source:Uniprot/SWISSPROT;Acc:P13686]	GO:0005764,GO:0005506,GO:0016787,GO:0003993,GO:0016021,GO:0046872
3822	1	14	35	PH_hs_0000163	1	108.25	97.25	256.25	219.5	0.0757	0.109243	1.21107	0.0195595	Hs.1239	290	ANPEP	Alanyl (membrane) aminopeptidase (aminopeptidase N, aminopeptidase M, microsomal aminopeptidase, CD13, p150)	NM_001150	15	88129129	88159076	q26.1	Glutathione metabolism;; Hematopoietic cell lineage	h_dcPathway;; h_SARSpathway	Dendritic cells in regulating TH1 and TH2 Development;; SARS Coronavirus Protease	cell;; cell part	cell part;; intracellular;; intracellular part;; membrane;; membrane part	binding;; catalytic activity;; molecular transducer activity	hydrolase activity;; ion binding;; signal transducer activity	cellular process;; developmental process;; metabolic process;; multicellular organismal process	anatomical structure development;; anatomical structure formation;; anatomical structure morphogenesis;; cellular developmental process;; cellular metabolic process;; macromolecule metabolic process;; multicellular organismal development;; primary metabolic process	1	ENSG00000166825	ENST00000300060,ENST00000394390	15	ANPEP	Aminopeptidase N (EC 3.4.11.2) (hAPN) (Alanyl aminopeptidase) (Microsomal aminopeptidase) (Aminopeptidase M) (gp150) (Myeloid plasma membrane glycoprotein CD13) (CD13 antigen). [Source:Uniprot/SWISSPROT;Acc:P15144]	GO:0005793,GO:0007275,GO:0016020,GO:0001525,GO:0030154,GO:0046872,GO:0004177,GO:0004179,GO:0004872,GO:0042277,GO:0005625,GO:0008237,GO:0006508,GO:0005737,GO:0005887,GO:0008270
33638	1	38	301	PH_hs_0000165	0									Hs.445358	350	APOH	Apolipoprotein H (beta-2-glycoprotein I)	NM_000042	17	61638608	61656018	q24.2				extracellular region		binding;; transporter activity	carbohydrate binding;; pattern binding;; substrate-specific transporter activity	response to stimulus	defense response	1	ENSG00000091583	ENST00000205948	17	APOH	Beta-2-glycoprotein 1 precursor (Beta-2-glycoprotein I) (Apolipoprotein H) (Apo-H) (B2GPI) (Beta(2)GPI) (Activated protein C- binding protein) (APC inhibitor) (Anticardiolipin cofactor). [Source:Uniprot/SWISSPROT;Acc:P02749]	GO:0016020,GO:0007155,GO:0030193,GO:0005319,GO:0006952,GO:0008201,GO:0005576
3916	1	108	35	PH_hs_0000166	0									Hs.16247		ASGR2	Asialoglycoprotein receptor 2	NM_001181	17	6945364	6958852	p13.1										1	ENSG00000161944	ENST00000254850,ENST00000355035,ENST00000380942,ENST00000380952	17	ASGR2,FGFR3	Asialoglycoprotein receptor 2 (ASGP-R 2) (ASGPR 2) (Hepatic lectin H2). [Source:Uniprot/SWISSPROT;Acc:P07307]	GO:0016020,GO:0005575,GO:0005515,GO:0005509,GO:0004873,GO:0004872,GO:0016021,GO:0007166,GO:0005529,GO:0006897
22732	1	108	203	PH_hs_0000167	0									Hs.1270	2645	GCK	Glucokinase (hexokinase 4, maturity onset diabetes of the young 2)	NM_000162	7	44150394	44195563	p13	Galactose metabolism;; Glycolysis / Gluconeogenesis;; Insulin signaling pathway;; Maturity onset diabetes of the young;; Starch and sucrose metabolism;; Streptomycin biosynthesis;; Type II diabetes mellitus					binding;; catalytic activity	carbohydrate binding;; nucleotide binding;; protein binding;; transferase activity	biological regulation;; cellular process;; establishment of localization;; localization;; metabolic process;; response to stimulus	biosynthetic process;; catabolic process;; cell communication;; cellular metabolic process;; detection of stimulus;; establishment of localization;; generation of a signal involved in cell-cell signaling;; generation of precursor metabolites and energy;; macromolecule metabolic process;; primary metabolic process;; regulation of biological process;; regulation of biological quality;; regulation o…	1	ENSG00000106633	ENST00000336642,ENST00000345378,ENST00000358258,ENST00000395796	7	CNO,GCK	Glucokinase (EC 2.7.1.2) (Hexokinase-4) (Hexokinase type IV) (HK IV) (HK4) (Hexokinase-D). [Source:Uniprot/SWISSPROT;Acc:P35557]	GO:0005515,GO:0016301,GO:0006006,GO:0005524,GO:0000166,GO:0016740,GO:0032024,GO:0004340,GO:0051594,GO:0005536,GO:0004396,GO:0042593,GO:0045721,GO:0045725,GO:0006096,GO:0009749,GO:0005634,GO:0019932,GO:0005737,GO:0001678,GO:0046835,GO:0051156
24640	1	112	220	PH_hs_0000168	1	952.5	1031.5	823.75	846.25	0.0563119	0.0190538	-0.248564	0.0621244	Hs.1274	649	BMP1	Bone morphogenetic protein 1	NM_006129	8	22078863	22125782	p21.3				extracellular region;; extracellular region part	extracellular region part;; extracellular space	binding;; catalytic activity	hydrolase activity;; ion binding;; protein binding	biological adhesion;; cellular process;; developmental process;; metabolic process;; multicellular organismal process	anatomical structure development;; cell adhesion;; cellular developmental process;; cellular metabolic process;; macromolecule metabolic process;; multicellular organismal development;; primary metabolic process;; tissue remodeling	1	ENSG00000168487	ENST00000306385,ENST00000354870,ENST00000381349	8	BMP1	Bone morphogenetic protein 1 precursor (EC 3.4.24.19) (BMP-1) (Procollagen C-proteinase) (PCP) (Mammalian tolloid protein) (mTld). [Source:Uniprot/SWISSPROT;Acc:P13497]	GO:0030154,GO:0008083,GO:0046872,GO:0006508,GO:0008270,GO:0017026,GO:0005509,GO:0005615,GO:0007275,GO:0008237,GO:0008533,GO:0001503,GO:0001502,GO:0005125
36970	1	10	331	PH_hs_0000169	1	1379	1368.75	843.5	1009.5	0.00527548	0.126692	-0.568388	0.0328579	Hs.148342	661	POLR3D	Polymerase (RNA) III (DNA directed) polypeptide D, 44kDa	NM_001722	8	22158563	22164624	p21.3				cell;; cell part;; macromolecular complex;; membrane-enclosed lumen;; organelle;; organelle part	cell part;; intracellular;; intracellular organelle;; intracellular organelle part;; intracellular part;; membrane-bound organelle;; organelle lumen;; organelle part;; protein complex	binding;; catalytic activity	nucleic acid binding;; transferase activity	biological regulation;; cellular process;; metabolic process	cell cycle;; cell cycle process;; cellular metabolic process;; macromolecule metabolic process;; primary metabolic process;; regulation of biological process;; regulation of cellular process	1	ENSG00000168495	ENST00000306433,ENST00000397802	8	POLR3D	DNA-directed RNA polymerase III subunit RPC4 (RNA polymerase III subunit C4) (DNA-directed RNA polymerase III subunit D) (DNA-directed RNA polymerase III 47 kDa polypeptide) (RPC53) (Protein BN51). [Source:Uniprot/SWISSPROT;Acc:P05423]	GO:0000074,GO:0005634,GO:0006350,GO:0003899,GO:0003677,GO:0005666,GO:0006383
37659	1	27	337	PH_hs_0000170	0									Hs.481992	729	C6	Complement component 6	NM_000065	5	41178092	41249369	p13.1	Complement and coagulation cascades	h_alternativePathway;; h_LairPathway;; h_classicPathway;; h_compPathway;; h_lectinPathway	Alternative Complement Pathway;; Cells and Molecules involved in local acute inflammatory response;; Classical Complement Pathway;; Complement Pathway;; Lectin Induced Complement Pathway	cell;; cell part;; extracellular region;; extracellular region part;; macromolecular complex	cell part;; extracellular region part;; extracellular space;; membrane;; membrane part;; protein complex			biological regulation;; cellular process;; developmental process;; immune system process;; metabolic process;; multicellular organismal process;; response to stimulus	activation of immune response;; cell development;; cellular developmental process;; cellular metabolic process;; death;; defense response;; immune effector process;; immune response;; macromolecule metabolic process;; primary metabolic process;; regulation of biological process;; regulation of immune system process;; regulation of multicellular organismal process;; response to external stimulus;;…	1	ENSG00000039537	ENST00000263413,ENST00000337836	5	C6	Complement component C6 precursor. [Source:Uniprot/SWISSPROT;Acc:P13671]	GO:0005615,GO:0016020,GO:0019835,GO:0006958,GO:0045087,GO:0005579
5484	1	108	49	PH_hs_0000171	0									Hs.1285	733	C8G	Complement component 8, gamma polypeptide	NM_000606	9	138959533	138961240	q34.3	Complement and coagulation cascades			cell;; cell part;; macromolecular complex	cell part;; membrane;; membrane part;; protein complex	binding;; transporter activity	isoprenoid binding;; vitamin binding	biological regulation;; cellular process;; developmental process;; establishment of localization;; immune system process;; localization;; metabolic process;; multicellular organismal process;; response to stimulus	activation of immune response;; cell development;; cellular developmental process;; cellular metabolic process;; death;; defense response;; establishment of localization;; immune effector process;; immune response;; macromolecule metabolic process;; primary metabolic process;; regulation of biological process;; regulation of immune system process;; regulation of multicellular organismal process;;…	1	ENSG00000176919	ENST00000224181,ENST00000371634	9	C8G	Complement component C8 gamma chain precursor. [Source:Uniprot/SWISSPROT;Acc:P07360]	GO:0005488,GO:0006958,GO:0006629,GO:0006810,GO:0005215,GO:0005579,GO:0006957,GO:0019841,GO:0019835
22578	1	66	202	PH_hs_0000172	0									Hs.1288	58	ACTA1	Actin, alpha 1, skeletal muscle	NM_001100	1	227633617	227636466	q42.13		h_no1Pathway;; h_agrPathway;; h_ephA4Pathway;; h_mPRPathway;; h_salmonellaPathway;; h_integrinPathway;; h_nfatPathway;; h_rabPathway;; h_malPathway;; h_metPathway;; h_hsp27Pathway;; h_PDZsPathway;; h_actinYPathway;; h_mCalpainPathway;; h_ucalpainPathway	Actions of Nitric Oxide in the Heart;; Agrin in Postsynaptic Differentiation;; Eph Kinases and ephrins support platelet aggregation;; How Progesterone Initiates the Oocyte Maturation;; How does salmonella hijack a cell;; Integrin Signaling Pathway;; NFAT	cell;; cell part;; organelle;; organelle part	cell part;; intracellular;; intracellular organelle;; intracellular organelle part;; intracellular part;; non-membrane-bound organelle;; organelle part	binding;; structural molecule activity	nucleotide binding;; protein binding;; structural constituent of cytoskeleton	cellular process;; developmental process;; multicellular organismal process	anatomical structure development;; cell development;; cell maturation;; cellular component organization and biogenesis;; cellular developmental process;; developmental maturation;; multicellular organismal development;; muscle contraction	1	ENSG00000143632	ENST00000308794,ENST00000342787,ENST00000366682,ENST00000366683,ENST00000366684	1	ACTA1	Actin, alpha skeletal muscle (Alpha-actin-1). [Source:Uniprot/SWISSPROT;Acc:P68133]	GO:0005198,GO:0005856,GO:0005515,GO:0048741,GO:0030240,GO:0006096,GO:0005737,GO:0005524,GO:0000166,GO:0005200,GO:0005884,GO:0001725,GO:0006936,GO:0005865,GO:0017022,GO:0004618,GO:0043531
19498	1	10	175	PH_hs_0000174	0									Hs.1294	779	CACNA1S	Calcium channel, voltage-dependent, L type, alpha 1S subunit	NM_000069	1	199275264	199348317	q32.1	Calcium signaling pathway;; GnRH signaling pathway;; MAPK signaling pathway			cell;; cell part;; macromolecular complex	cell part;; membrane;; membrane part;; protein complex	binding;; transporter activity	ion binding;; substrate-specific transporter activity;; transmembrane transporter activity	establishment of localization;; localization;; multicellular organismal process	establishment of localization;; muscle contraction;; transport	1	ENSG00000081248	ENST00000362061,ENST00000367338	1	CACNA1S,TEX11	Voltage-dependent L-type calcium channel subunit alpha-1S (Voltage- gated calcium channel subunit alpha Cav1.1) (Calcium channel, L type, alpha-1 polypeptide, isoform 3, skeletal muscle). [Source:Uniprot/SWISSPROT;Acc:Q13698]	GO:0016020,GO:0005509,GO:0016021,GO:0006941,GO:0007029,GO:0030315,GO:0001501,GO:0007520,GO:0016529,GO:0043501,GO:0002074,GO:0007528,GO:0055001,GO:0005245,GO:0006816,GO:0005891,GO:0006936,GO:0015270,GO:0006811,GO:0005244,GO:0005248,GO:0005216
700	1	28	7	PH_hs_0000175	0									Hs.532635	866	SERPINA6	Serpin peptidase inhibitor, clade A (alpha-1 antiproteinase, antitrypsin), member 6	NM_001756	14	93840338	93859441	q32.13						binding;; enzyme regulator activity	enzyme inhibitor activity;; lipid binding;; steroid binding	establishment of localization;; localization	establishment of localization;; transport	1	ENSG00000170099	ENST00000341584	14	SERPINA6	Corticosteroid-binding globulin precursor (CBG) (Transcortin) (Serpin A6). [Source:Uniprot/SWISSPROT;Acc:P08185]	GO:0004867,GO:0006810,GO:0005496,GO:0008289
38318	1	14	343	PH_hs_0000176	0									Hs.1309	909	CD1A	CD1a molecule	NM_001763	1	156490550	156494680	q23.1	Hematopoietic cell lineage			cell;; cell part;; macromolecular complex	cell part;; membrane;; membrane part;; protein complex			immune system process;; response to stimulus	antigen processing and presentation;; immune response	1	ENSG00000158477	ENST00000289429	1	CD1A	T-cell surface glycoprotein CD1a precursor (CD1a antigen) (T-cell surface antigen T6/Leu-6) (hTa1 thymocyte antigen). [Source:Uniprot/SWISSPROT;Acc:P06126]	GO:0042612,GO:0019882,GO:0006955,GO:0005887,GO:0016020
18154	1	32	50	PH_hs_0000177	0									Hs.132448	911	CD1C	CD1c molecule	NM_001765	1	156526186	156531187	q23.1	Hematopoietic cell lineage			cell;; cell part	cell part;; membrane;; membrane part			immune system process;; response to stimulus	antigen processing and presentation;; immune response	1	ENSG00000158481	ENST00000368169,ENST00000368170	1	DCUN1D3,CD1C	T-cell surface glycoprotein CD1c precursor (CD1c antigen). [Source:Uniprot/SWISSPROT;Acc:P29017]	GO:0005887,GO:0005886,GO:0006955,GO:0019882,GO:0016020
24300	1	108	217	PH_hs_0000178	1	878	881.75	247.75	379.25	0.00301367	0.296601	-1.48883	0.0132208	Hs.1314	943	TNFRSF8	Tumor necrosis factor receptor superfamily, member 8	NM_001243	1	12046020	12126849	p36.22	Cytokine-cytokine receptor interaction			cell;; cell part	cell part;; intracellular;; intracellular part;; membrane;; membrane part	binding;; molecular transducer activity	protein binding;; signal transducer activity	biological regulation;; cellular process;; developmental process;; metabolic process;; multicellular organismal process	biosynthetic process;; cell communication;; cell development;; cell proliferation;; cellular developmental process;; cellular metabolic process;; cytokine production;; death;; macromolecule metabolic process;; primary metabolic process;; regulation of biological process;; regulation of cellular process;; regulation of metabolic process	1	ENSG00000120949	ENST00000263932,ENST00000376269	1	TNFRSF8,SPTA1	Tumor necrosis factor receptor superfamily member 8 precursor (CD30L receptor) (Lymphocyte activation antigen CD30) (KI-1 antigen). [Source:Uniprot/SWISSPROT;Acc:P28908]	GO:0004888,GO:0008285,GO:0043065,GO:0005737,GO:0007165,GO:0016020,GO:0005515,GO:0016021,GO:0045556,GO:0042535,GO:0004872
3669	1	85	33	PH_hs_0000179	1	1081.75	1059	1145.5	1189.25	0.015029	0.0265004	0.125152	0.0589535	Hs.1321	2161	F12	Coagulation factor XII (Hageman factor)	NM_000505	5	176761744	176769183	q35.3	Complement and coagulation cascades	h_intrinsicPathway	Intrinsic Prothrombin Activation Pathway	extracellular region		catalytic activity	hydrolase activity	biological regulation;; cellular process;; metabolic process;; multicellular organismal process;; response to stimulus	cellular metabolic process;; coagulation;; macromolecule metabolic process;; primary metabolic process;; regulation of biological process;; regulation of body fluids;; response to external stimulus;; response to stress	1	ENSG00000131187	ENST00000253496	5	F12	Coagulation factor XII precursor (EC 3.4.21.38) (Hageman factor) (HAF) [Contains: Coagulation factor XIIa heavy chain; Beta-factor XIIa part 1; Beta-factor XIIa part 2; Coagulation factor XIIa light chain]. [Source:Uniprot/SWISSPROT;Acc:P00748]	GO:0005576,GO:0004252,GO:0003806,GO:0003805,GO:0042730,GO:0007596,GO:0005509,GO:0006508
6986	1	42	63	PH_hs_0000181	0									Hs.522798	2158	F9	Coagulation factor IX (plasma thromboplastic component, Christmas disease, hemophilia B)	NM_000133	X	138440560	138473283	q27.1	Complement and coagulation cascades	h_intrinsicPathway;; h_plateletAppPathway	Intrinsic Prothrombin Activation Pathway;; Platelet Amyloid Precursor Protein Pathway	extracellular region		binding;; catalytic activity	hydrolase activity;; ion binding	cellular process;; metabolic process;; multicellular organismal process;; response to stimulus	cellular metabolic process;; coagulation;; macromolecule metabolic process;; primary metabolic process;; regulation of body fluids;; response to external stimulus;; response to stress	1	ENSG00000101981	ENST00000218099	X	LFNG,F9	Coagulation factor IX precursor (EC 3.4.21.22) (Christmas factor) (Plasma thromboplastin component) (PTC) [Contains: Coagulation factor IXa light chain; Coagulation factor IXa heavy chain]. [Source:Uniprot/SWISSPROT;Acc:P00740]	GO:0003803,GO:0004252,GO:0008233,GO:0005576,GO:0006508,GO:0007596,GO:0005509
14812	1	28	133	PH_hs_0000182	0									Hs.1340	1208	CLPS	Colipase, pancreatic	NM_001832	6	35870737	35873080	p21.31				cell;; cell part;; extracellular region	cell fraction;; cell part	enzyme regulator activity	enzyme activator activity	metabolic process;; multicellular organismal process	catabolic process;; digestion;; primary metabolic process	1	ENSG00000137392	ENST00000259938	6	CLPS	Colipase precursor. [Source:Uniprot/SWISSPROT;Acc:P04118]	GO:0007586,GO:0008047,GO:0016042,GO:0005625,GO:0005576
37673	1	41	337	PH_hs_0000185	0									Hs.1395	1959	EGR2	Early growth response 2 (Krox-20 homolog, Drosophila)	NM_000399	10	64241762	64246133	q21.2		h_vipPathway	Neuropeptides VIP and PACAP inhibit the apoptosis of activated T cells	cell;; cell part;; organelle	cell part;; intracellular;; intracellular organelle;; intracellular part;; membrane-bound organelle	binding;; transcription regulator activity	ion binding;; nucleic acid binding;; protein binding;; transcription factor activity	biological regulation;; cellular process;; developmental process;; metabolic process;; multicellular organismal process;; response to stimulus;; rhythmic process	anatomical structure development;; behavior;; cell communication;; cell development;; cellular developmental process;; cellular metabolic process;; ensheathment of neurons;; macromolecule metabolic process;; multicellular organismal development;; neurological process;; primary metabolic process;; regulation of biological process;; regulation of biological quality;; regulation of cellular process;…	1	ENSG00000122877	ENST00000242480	10	EGR2	Early growth response protein 2 (EGR-2) (Krox-20 protein) (AT591). [Source:Uniprot/SWISSPROT;Acc:P11161]	GO:0008270,GO:0003676,GO:0005622,GO:0003700,GO:0005634,GO:0005515,GO:0007420,GO:0046872,GO:0007611,GO:0048168,GO:0032868,GO:0006355,GO:0003677,GO:0042552,GO:0014037,GO:0007638,GO:0007622
28948	1	52	259	PH_hs_0000186	0									Hs.1407	1907	EDN2	Endothelin 2	NM_001956	1	41717035	41722884	p34.2	Neuroactive ligand-receptor interaction			cell;; cell part;; extracellular region	cell fraction;; cell part	binding	protein binding	biological regulation;; cellular process;; multi-organism process;; multicellular organismal process	cell communication;; circulation;; interspecies interaction between organisms;; regulation of a molecular function;; regulation of biological process;; regulation of biological quality;; regulation of multicellular organismal process	1	ENSG00000127129	ENST00000372587	1	EDN2,PMS2L4	Endothelin-2 precursor (ET-2) (Preproendothelin-2) (PPET2). [Source:Uniprot/SWISSPROT;Acc:P20800]	GO:0005625,GO:0008083,GO:0005576,GO:0007205,GO:0007267,GO:0045987,GO:0019229,GO:0009405,GO:0007169
36764	1	28	329	PH_hs_0000187	0									Hs.1408	1908	EDN3	Endothelin 3	NM_000114	20	57308893	57334441	q13.32	Neuroactive ligand-receptor interaction			cell;; cell part;; extracellular region	cell fraction;; cell part	binding	protein binding	biological regulation;; cellular process;; developmental process;; multi-organism process;; multicellular organismal process	anatomical structure development;; anatomical structure morphogenesis;; cell communication;; circulation;; interspecies interaction between organisms;; multicellular organismal development;; neurological process;; regulation of biological process;; regulation of biological quality;; regulation of multicellular organismal process	1	ENSG00000124205	ENST00000311585,ENST00000337938,ENST00000371025,ENST00000371028	20	EDN3	Endothelin-3 precursor (ET-3) (Preproendothelin-3) (PPET3). [Source:Uniprot/SWISSPROT;Acc:P14138]	GO:0007275,GO:0007165,GO:0007605,GO:0009653,GO:0007267,GO:0005102,GO:0008284,GO:0030182,GO:0030318,GO:0001755,GO:0019229,GO:0005576,GO:0005625,GO:0009405
710	1	38	7	PH_hs_0000188	0									Hs.465778	2208	FCER2	Fc fragment of IgE, low affinity II, receptor for (CD23)	NM_002002	19	7659662	7672997	p13.2	Hematopoietic cell lineage			cell;; cell part	cell part;; membrane;; membrane part	binding;; molecular transducer activity	carbohydrate binding;; protein binding;; signal transducer activity			1	ENSG00000104921	ENST00000346664,ENST00000360067,ENST00000394208	19	FCER2	Low affinity immunoglobulin epsilon Fc receptor (Lymphocyte IgE receptor) (Fc-epsilon-RII) (BLAST-2) (Immunoglobulin E-binding factor) (CD23 antigen) [Contains: Low affinity immunoglobulin epsilon Fc receptor membrane-bound form; Low affinity immunoglobul [Source:Uniprot/SWISSPROT;Acc:P06734]	GO:0004872,GO:0005178,GO:0006955,GO:0005887,GO:0016020,GO:0005529,GO:0005057,GO:0019863
17930	1	10	161	PH_hs_0000190	1	251	239.75	655.5	476.25	0.0324196	0.223987	1.2055	0.0703262	Hs.1422	2268	FGR	Gardner-Rasheed feline sarcoma viral (v-fgr) oncogene homolog	NM_001042729	1	27811388	27825693	p35.3		h_bArrestin-srcPathway	Roles of ?arrestin-dependent Recruitment of Src Kinases in GPCR Signaling			binding;; catalytic activity	nucleotide binding;; transferase activity	cellular process;; metabolic process;; multi-organism process;; response to stimulus	cell communication;; cellular metabolic process;; macromolecule metabolic process;; primary metabolic process;; response to biotic stimulus;; response to other organism	1	ENSG00000000938	ENST00000374003,ENST00000374004,ENST00000374005,ENST00000399173	1	IL22RA1,FGR	Proto-oncogene tyrosine-protein kinase FGR (EC 2.7.10.2) (P55-FGR) (C- FGR). [Source:Uniprot/SWISSPROT;Acc:P09769]	GO:0004713,GO:0009615,GO:0005524,GO:0004674,GO:0000166,GO:0016740,GO:0006468,GO:0007242,GO:0004672
22638	1	14	203	PH_hs_0000191	0									Hs.1424	2326	FMO1	Flavin containing monooxygenase 1	NM_002021	1	169484286	169521735	q24.3				cell;; cell part;; organelle	cell fraction;; cell part;; intracellular;; intracellular organelle;; intracellular part;; membrane;; membrane part;; membrane-bound organelle	binding;; catalytic activity	cofactor binding;; nucleotide binding;; oxidoreductase activity	metabolic process	generation of precursor metabolites and energy	1	ENSG00000010932	ENST00000354841,ENST00000367750	1	FMO1	Dimethylaniline monooxygenase [N-oxide-forming] 1 (EC 1.14.13.8) (Fetal hepatic flavin-containing monooxygenase 1) (FMO 1) (Dimethylaniline oxidase 1). [Source:Uniprot/SWISSPROT;Acc:Q01740]	GO:0005215,GO:0006810,GO:0005783,GO:0005488,GO:0006118,GO:0004499,GO:0031227,GO:0016020,GO:0016021,GO:0050661,GO:0005792,GO:0050660,GO:0004497,GO:0016491
32056	1	24	287	PH_hs_0000192	0									Hs.1428	2492	FSHR	Follicle stimulating hormone receptor	NM_000145	2	49043156	49235134	p16.3	Neuroactive ligand-receptor interaction	h_cremPathway	Regulation of Spermatogenesis by CREM	cell;; cell part	cell part;; membrane;; membrane part	binding;; molecular transducer activity	protein binding;; signal transducer activity	cellular process;; developmental process;; multicellular organismal process;; reproduction;; reproductive process	anatomical structure development;; cell communication;; multicellular organismal development;; reproductive developmental process;; reproductive process;; sexual reproduction	1	ENSG00000170820	ENST00000304421,ENST00000346173	2	FSHR,MYCL1	Follicle-stimulating hormone receptor precursor (FSH-R) (Follitropin receptor). [Source:Uniprot/SWISSPROT;Acc:P23945]	GO:0007283,GO:0004964,GO:0016500,GO:0007292,GO:0004963,GO:0004983,GO:0008585,GO:0001584,GO:0005886,GO:0016021,GO:0004872,GO:0007186,GO:0007165,GO:0005515
15504	1	48	139	PH_hs_0000193	0									Hs.1430	2160	F11	Coagulation factor XI (plasma thromboplastin antecedent)	NM_000128	4	187424111	187447829	q35.2	Complement and coagulation cascades	h_intrinsicPathway;; h_intrinsicPathway;; h_plateletAppPathway;; h_plateletAppPathway	Intrinsic Prothrombin Activation Pathway;; Intrinsic Prothrombin Activation Pathway;; Platelet Amyloid Precursor Protein Pathway;; Platelet Amyloid Precursor Protein Pathway	cell;; cell part;; extracellular region	cell part;; membrane	binding;; catalytic activity	carbohydrate binding;; hydrolase activity;; pattern binding	cellular process;; metabolic process;; multicellular organismal process;; response to stimulus	cellular metabolic process;; coagulation;; macromolecule metabolic process;; primary metabolic process;; regulation of body fluids;; response to external stimulus;; response to stress	1	ENSG00000088926	ENST00000264691,ENST00000264692	4	F11	Coagulation factor XI precursor (EC 3.4.21.27) (Plasma thromboplastin antecedent) (PTA) (FXI) [Contains: Coagulation factor XIa heavy chain; Coagulation factor XIa light chain]. [Source:Uniprot/SWISSPROT;Acc:P03951]	GO:0006508,GO:0016020,GO:0007596,GO:0008201,GO:0004252,GO:0005576,GO:0008233,GO:0003803,GO:0003805
9806	1	62	88	PH_hs_0000195	1	6770	7075.75	9639.75	9747.25	0.0312295	0.00784175	0.485646	0.00340341	Hs.1437	2548	GAA	Glucosidase, alpha; acid (Pompe disease, glycogen storage disease type II)	NM_000152	17	75689949	75708273	q25.3	Galactose metabolism;; Starch and sucrose metabolism			cell;; cell part;; organelle	cell part;; intracellular;; intracellular organelle;; intracellular part;; membrane-bound organelle	catalytic activity	hydrolase activity	cellular process;; metabolic process	catabolic process;; cellular metabolic process;; generation of precursor metabolites and energy;; macromolecule metabolic process;; primary metabolic process	1	ENSG00000171298	ENST00000302262,ENST00000390015	17	GAA	Lysosomal alpha-glucosidase precursor (EC 3.2.1.20) (Acid maltase) (Aglucosidase alfa) [Contains: 76 kDa lysosomal alpha-glucosidase; 70 kDa lysosomal alpha-glucosidase]. [Source:Uniprot/SWISSPROT;Acc:P10253]	GO:0046716,GO:0050884,GO:0004558,GO:0002086,GO:0002026,GO:0003007,GO:0005980,GO:0050885,GO:0009888,GO:0007040,GO:0007626,GO:0004553,GO:0005764,GO:0006091,GO:0005975
7275	1	107	65	PH_hs_0000196	0									Hs.1454	2695	GIP	Gastric inhibitory polypeptide	NM_004123	17	44390916	44400954	q21.32	Neuroactive ligand-receptor interaction			cell;; cell part;; extracellular region	cell fraction;; cell part	binding	protein binding	cellular process	cell communication	1	ENSG00000159224	ENST00000357424	17	GIP	Gastric inhibitory polypeptide precursor (GIP) (Glucose-dependent insulinotropic polypeptide). [Source:Uniprot/SWISSPROT;Acc:P09681]	GO:0005179,GO:0005576,GO:0005625,GO:0007165
27223	1	7	244	PH_hs_0000197	0									Hs.1472	2811	GP1BA	Glycoprotein Ib (platelet), alpha polypeptide	NM_000173	17	4776371	4779067	p13.2	ECM-receptor interaction;; Hematopoietic cell lineage			cell;; cell part	cell fraction;; cell part;; membrane;; membrane part	binding;; molecular transducer activity	peptide binding;; protein binding;; signal transducer activity	biological adhesion;; biological regulation;; cellular process;; developmental process;; multicellular organismal process;; response to stimulus	anatomical structure development;; anatomical structure morphogenesis;; cell activation;; cell adhesion;; cell communication;; cellular component organization and biogenesis;; coagulation;; regulation of biological process;; regulation of body fluids;; response to external stimulus;; response to stress	1	ENSG00000185245	ENST00000329125	17	RBMY2BP,RBMY1E,GP1BA,RBMY1D	Platelet glycoprotein Ib alpha chain precursor (Glycoprotein Ibalpha) (GP-Ib alpha) (GPIbA) (GPIb-alpha) (Antigen CD42b-alpha) (CD42b antigen) [Contains: Glycocalicin]. [Source:Uniprot/SWISSPROT;Acc:P07359]	GO:0005624,GO:0007155,GO:0005887,GO:0005886,GO:0015057,GO:0000902,GO:0007166,GO:0030193,GO:0042730,GO:0030168,GO:0005515
17958	1	38	161	PH_hs_0000198	1	12131.8	13009.8	5615.5	5578	0.0493876	0.00473784	-1.16741	0.00394621	Hs.474270	3053	SERPIND1	Serpin peptidase inhibitor, clade D (heparin cofactor), member 1	NM_000185	22	19458382	19472008	q11.21	Complement and coagulation cascades			extracellular region		binding;; enzyme regulator activity	carbohydrate binding;; enzyme inhibitor activity;; pattern binding	multicellular organismal process;; response to stimulus	behavior;; coagulation;; regulation of body fluids;; response to chemical stimulus;; response to external stimulus;; response to stress	1	ENSG00000099937	ENST00000215727	22	SERPIND1,MRP63	Heparin cofactor 2 precursor (Heparin cofactor II) (HC-II) (Protease inhibitor leuserpin 2) (HLS2). [Source:Uniprot/SWISSPROT;Acc:P05546]	GO:0004867,GO:0006935,GO:0005576,GO:0008201,GO:0007596
23969	1	1	215	PH_hs_0000199	1	979.5	1269.5	1951	2139.75	0.182357	0.0652528	0.863082	0.0335311	Hs.1497	5916	RARG	Retinoic acid receptor, gamma	NM_000966	12	51890620	51912303	q13.13		h_nuclearRsPathway	Nuclear Receptors in Lipid Metabolism and Toxicity	cell;; cell part;; macromolecular complex;; membrane-enclosed lumen;; organelle;; organelle part	cell part;; intracellular;; intracellular organelle;; intracellular organelle part;; intracellular part;; membrane-bound organelle;; organelle lumen;; organelle part;; protein complex	binding;; molecular transducer activity;; transcription regulator activity	ion binding;; nucleic acid binding;; protein binding;; signal transducer activity;; transcription factor activity	biological regulation;; cellular process;; developmental process;; metabolic process;; multicellular organismal process	anatomical structure development;; anatomical structure morphogenesis;; cell development;; cellular developmental process;; cellular metabolic process;; death;; embryonic development;; macromolecule metabolic process;; multicellular organismal development;; primary metabolic process;; regulation of biological process;; regulation of cellular process;; regulation of metabolic process	1	ENSG00000172819	ENST00000327550,ENST00000338561,ENST00000394426	12	RARG	Retinoic acid receptor gamma-1 (RAR-gamma-1). [Source:Uniprot/SWISSPROT;Acc:P13631]	GO:0043065,GO:0005667,GO:0045944,GO:0048048,GO:0043565,GO:0003700,GO:0003708,GO:0003707,GO:0005496,GO:0004879,GO:0016439,GO:0005634,GO:0005515,GO:0006350,GO:0007275,GO:0003677,GO:0046872,GO:0006355,GO:0008270
8224	1	48	74	PH_hs_0000200	0									Hs.1498	3273	HRG	Histidine-rich glycoprotein	NM_000412	3	187866491	187878716	q27.3				extracellular region		binding;; enzyme regulator activity	carbohydrate binding;; enzyme inhibitor activity;; pattern binding			1	ENSG00000113905	ENST00000232003	3	HRG	Histidine-rich glycoprotein precursor (Histidine-proline-rich glycoprotein) (HPRG). [Source:Uniprot/SWISSPROT;Acc:P04196]	GO:0004869,GO:0008201,GO:0005576
12382	1	62	111	PH_hs_0000201	1	316	319.5	448.25	397.25	0.00778875	0.0853044	0.411913	0.0544617	Hs.1501	6383	SDC2	Syndecan 2 (heparan sulfate proteoglycan 1, cell surface-associated, fibroglycan)	NM_002998	8	97575057	97693213	q22.1	Cell adhesion molecules (CAMs);; ECM-receptor interaction			cell;; cell part	cell part;; membrane;; membrane part	binding	protein binding			1	ENSG00000169439	ENST00000302190	8	SDC2	Syndecan-2 precursor (SYND2) (Fibroglycan) (Heparan sulfate proteoglycan core protein) (HSPG). [Source:Uniprot/SWISSPROT;Acc:P34741]	GO:0005887,GO:0016021,GO:0008150,GO:0016020,GO:0003674,GO:0008092
35648	1	32	319	PH_hs_0000202	0									Hs.462998	3487	IGFBP4	Insulin-like growth factor binding protein 4	NM_001552	17	35853201	35867507	q21.2		h_ghrelinPathway	Ghrelin: Regulation of Food Intake and Energy Homeostasis	extracellular region		binding	protein binding	biological regulation;; cellular process;; developmental process;; growth;; metabolic process;; multicellular organismal process	anatomical structure development;; anatomical structure morphogenesis;; cell communication;; cell growth;; cell proliferation;; cellular component organization and biogenesis;; cellular metabolic process;; macromolecule metabolic process;; multicellular organismal development;; primary metabolic process;; regulation of biological process;; regulation of biological quality;; regulation of cellular…	1	ENSG00000141753	ENST00000269593	17	IGFBP4	Insulin-like growth factor-binding protein 4 precursor (IGFBP-4) (IBP- 4) (IGF-binding protein 4). [Source:Uniprot/SWISSPROT;Acc:P22692]	GO:0005520,GO:0008283,GO:0005576,GO:0006954,GO:0006259,GO:0001501,GO:0001558,GO:0007165
23330	1	34	209	PH_hs_0000203	1	659.25	653.75	1247.5	1410.5	0.00592397	0.0867257	1.01747	0.0143871	Hs.1524	8744	TNFSF9	Tumor necrosis factor (ligand) superfamily, member 9	NM_003811	19	6482036	6486933	p13.3	Cytokine-cytokine receptor interaction	h_41bbPathway	The 4-1BB-dependent immune response	cell;; cell part;; extracellular region;; extracellular region part	cell part;; extracellular region part;; extracellular space;; membrane;; membrane part	binding	protein binding	cellular process;; developmental process;; immune system process;; response to stimulus	cell communication;; cell development;; cell proliferation;; cellular developmental process;; death;; immune response	1	ENSG00000125657	ENST00000245817	19	TNFSF9	Tumor necrosis factor ligand superfamily member 9 (4-1BB ligand) (4- 1BBL). [Source:Uniprot/SWISSPROT;Acc:P41273]	GO:0016712,GO:0016020,GO:0005615,GO:0007165,GO:0006955,GO:0006915,GO:0005887,GO:0008283,GO:0006118,GO:0020037,GO:0005506,GO:0005125,GO:0007267,GO:0005164
20264	1	104	181	PH_hs_0000204	0									Hs.531807	9938	ARHGAP25	Rho GTPase activating protein 25	NM_001007231	2	68815471	68907452	p14				cell;; cell part	cell part;; intracellular	enzyme regulator activity	GTPase regulator activity;; enzyme activator activity	cellular process	cell communication	1	ENSG00000163219	ENST00000295381	2	ARHGAP25	Rho GTPase-activating protein 25. [Source:Uniprot/SWISSPROT;Acc:P42331]	GO:0007165,GO:0005622,GO:0005096
18682	1	90	167	PH_hs_0000205	1	1072.25	1088.75	211.5	212.75	0.010798	0.0041668	-2.34871	9.07652e-05	Hs.652317		THOC1	THO complex 1	NM_005131	18	204519	258059	p11.32										1	ENSG00000079134	ENST00000261600	18	THOC1	THO complex subunit 1 (Tho1) (Nuclear matrix protein p84). [Source:Uniprot/SWISSPROT;Acc:Q96FV9]	GO:0006810,GO:0051028,GO:0008380,GO:0006397,GO:0003723,GO:0005515,GO:0007165,GO:0005634,GO:0003677
24898	1	34	223	PH_hs_0000206	1	355.75	406.25	486.5	510.5	0.0937241	0.0340433	0.387803	0.0522151	Hs.1544	5995	RGR	Retinal G protein coupled receptor	NM_001012720	10	85994788	86008924	q23.1				cell;; cell part	cell part;; membrane;; membrane part	binding;; molecular transducer activity	protein binding;; signal transducer activity	cellular process;; metabolic process;; multicellular organismal process;; response to stimulus	cell communication;; cellular metabolic process;; detection of stimulus;; macromolecule metabolic process;; neurological process;; primary metabolic process;; response to abiotic stimulus;; response to external stimulus	1	ENSG00000148604	ENST00000358110,ENST00000359452,ENST00000372094	10	RGR	RPE-retinal G protein-coupled receptor. [Source:Uniprot/SWISSPROT;Acc:P47804]	GO:0007601,GO:0050896,GO:0004997,GO:0007602,GO:0004930,GO:0005887,GO:0001584,GO:0005515,GO:0007186,GO:0016020,GO:0007165,GO:0016021,GO:0018298,GO:0009881
21762	1	34	195	PH_hs_0000207	0									Hs.1547	3759	KCNJ2	Potassium inwardly-rectifying channel, subfamily J, member 2	NM_000891	17	65677270	65687776	q24.3				cell;; cell part	cell part;; membrane;; membrane part	binding;; transporter activity	ion binding;; protein binding;; substrate-specific transporter activity;; transmembrane transporter activity	establishment of localization;; localization	establishment of localization;; transport	1	ENSG00000123700	ENST00000243457	17	KCNJ2	Inward rectifier potassium channel 2 (Potassium channel, inwardly rectifying subfamily J member 2) (Inward rectifier K(+) channel Kir2.1) (Cardiac inward rectifier potassium channel) (IRK1). [Source:Uniprot/SWISSPROT;Acc:P63252]	GO:0016020,GO:0005515,GO:0005244,GO:0006811,GO:0005887,GO:0005242,GO:0015272,GO:0006813,GO:0030955
35662	1	46	319	PH_hs_0000208	1	628.5	525.75	208.5	195.5	0.125892	0.0455069	-1.51453	0.0185287	Hs.1560	9937	DCLRE1A	DNA cross-link repair 1A (PSO2 homolog, S. cerevisiae)	NM_014881	10	115584473	115603597	q25.3								cellular process;; metabolic process;; response to stimulus	cell cycle;; cell cycle process;; cell division;; cellular metabolic process;; macromolecule metabolic process;; primary metabolic process;; response to endogenous stimulus;; response to stress	1	ENSG00000198924	ENST00000361384,ENST00000369305	10	CCDC125,DCLRE1A	DNA cross-link repair 1A protein (hSNM1) (hSNM1A). [Source:Uniprot/SWISSPROT;Acc:Q6PJP8]	GO:0005634,GO:0007049,GO:0006289,GO:0007067,GO:0051301
35878	1	38	321	PH_hs_0000209	1	1417	1493	1848.75	1607	0.0369348	0.0989325	0.24798	0.164117	Hs.1565	4734	NEDD4	Neural precursor cell expressed, developmentally down-regulated 4	NM_006154	15	53906422	54073127	q21.3	Ubiquitin mediated proteolysis			cell;; cell part	cell part;; intracellular;; intracellular part	binding;; catalytic activity	ligase activity;; protein binding;; small protein conjugating enzyme activity	cellular process;; metabolic process	cellular metabolic process;; macromolecule metabolic process;; primary metabolic process	1	ENSG00000069869	ENST00000164316,ENST00000338963	15	NEDD4	E3 ubiquitin-protein ligase NEDD4 (EC 6.3.2.-). [Source:Uniprot/SWISSPROT;Acc:P46934]	GO:0005515,GO:0005622,GO:0006464,GO:0006512,GO:0004842,GO:0016874,GO:0000151,GO:0005829,GO:0005737
18626	1	34	167	PH_hs_0000210	1	3959	4357	956.25	913.5	0.0676836	0.0323346	-2.15304	0.00383381	Hs.445265		LHX2	LIM homeobox 2	NM_004789	9	125813709	125835263	q33.3										1	ENSG00000106689	ENST00000373615	9	LHX2,SLC6A1	LIM/homeobox protein Lhx2 (Homeobox protein LH-2). [Source:Uniprot/SWISSPROT;Acc:P50458]	GO:0007420,GO:0006412,GO:0005840,GO:0006355,GO:0009953,GO:0007498,GO:0007399,GO:0046872,GO:0005634,GO:0008270,GO:0043565,GO:0003700,GO:0003735,GO:0005622
12956	1	76	116	PH_hs_0000211	1	530	583	458	404	0.0673435	0.0885934	-0.368694	0.0801046	Hs.1570	3269	HRH1	Histamine receptor H1	NM_000861	3	11269384	11279939	p25.3	Calcium signaling pathway;; Neuroactive ligand-receptor interaction			cell;; cell part	cell part;; membrane;; membrane part	molecular transducer activity	signal transducer activity	cellular process;; response to stimulus	cell communication;; defense response;; response to external stimulus;; response to stress	1	ENSG00000196639	ENST00000355172,ENST00000397056	3	HRH1	Histamine H1 receptor. [Source:Uniprot/SWISSPROT;Acc:P35367]	GO:0004872,GO:0007268,GO:0045429,GO:0007200,GO:0004981,GO:0016021,GO:0006954,GO:0004969,GO:0004983,GO:0001584,GO:0005887,GO:0016020,GO:0007186,GO:0007165
23386	1	90	209	PH_hs_0000212	1	231	194.75	210.25	213.75	0.120412	0.0116739	-0.00594227	0.966041	Hs.1573	8200	GDF5	Growth differentiation factor 5 (cartilage-derived morphogenetic protein-1)	NM_000557	20	33484562	33489441	q11.22	Cytokine-cytokine receptor interaction;; TGF-beta signaling pathway			extracellular region;; extracellular region part	extracellular region part;; extracellular space	binding	protein binding	biological regulation;; cellular process;; developmental process;; growth;; multicellular organismal process	anatomical structure development;; anatomical structure morphogenesis;; cell communication;; cell development;; cellular developmental process;; death;; embryonic development;; multicellular organismal development;; regulation of biological process;; regulation of cellular process	1	ENSG00000125965	ENST00000374369,ENST00000374372	20	GDF5	Growth/differentiation factor 5 precursor (GDF-5) (Cartilage-derived morphogenetic protein 1) (CDMP-1) (Radotermin). [Source:Uniprot/SWISSPROT;Acc:P43026]	GO:0005515,GO:0005615,GO:0007179,GO:0040007,GO:0042981,GO:0005125,GO:0007267,GO:0030326,GO:0008083
21818	1	90	195	PH_hs_0000213	1	329.75	325.75	234	267.25	0.00862983	0.0938107	-0.387065	0.0440471	Hs.514527	332	BIRC5	Baculoviral IAP repeat-containing 5 (survivin)	NM_001012270	17	73721871	73733310	q25.3	Colorectal cancer			cell;; cell part;; macromolecular complex;; organelle;; organelle part	cell part;; intracellular;; intracellular organelle;; intracellular organelle part;; intracellular part;; midbody;; non-membrane-bound organelle;; organelle part;; protein complex	binding;; enzyme regulator activity	caspase regulator activity;; cofactor binding;; enzyme inhibitor activity;; ion binding;; protein binding	biological regulation;; cellular process;; developmental process;; establishment of localization;; localization	cell cycle;; cell cycle process;; cell development;; cell division;; cellular component organization and biogenesis;; cellular developmental process;; cellular localization;; death;; establishment of cellular localization;; establishment of localization;; establishment of organelle localization;; macromolecule localization;; regulation of a molecular function;; regulation of biological process;; …	1	ENSG00000089685	ENST00000301633,ENST00000350051,ENST00000374948	17	BIRC5,KIAA1429	Baculoviral IAP repeat-containing protein 5 (Apoptosis inhibitor survivin) (Apoptosis inhibitor 4). [Source:Uniprot/SWISSPROT;Acc:O15392]	GO:0006915,GO:0007049,GO:0008270,GO:0005737,GO:0042803,GO:0046982,GO:0045931,GO:0006916,GO:0000910,GO:0043154,GO:0031536,GO:0005814,GO:0008017,GO:0048037,GO:0005694,GO:0051303,GO:0005881,GO:0031021,GO:0031577,GO:0000086,GO:0007067,GO:0043234,GO:0005876,GO:0031503,GO:0043027,GO:0005634,GO:0005622,GO:0005829,GO:0030496,GO:0004869,GO:0000775,GO:0046872
8904	1	56	80	PH_hs_0000214	0									Hs.336768	18	ABAT	4-aminobutyrate aminotransferase	NM_000663	16	8714449	8785932	p13.2	Alanine and aspartate metabolism;; Butanoate metabolism;; Glutamate metabolism;; Propanoate metabolism;; Valine, leucine and isoleucine degradation;; beta-Alanine metabolism			cell;; cell part;; macromolecular complex;; organelle	cell part;; intracellular;; intracellular organelle;; intracellular part;; membrane-bound organelle;; protein complex	binding;; catalytic activity	cofactor binding;; protein binding;; transferase activity;; vitamin binding	biological regulation;; cellular process;; metabolic process;; multicellular organismal process;; response to stimulus	behavior;; catabolic process;; cell communication;; cellular metabolic process;; neurological process;; nitrogen compound metabolic process;; primary metabolic process;; regulation of biological process;; response to chemical stimulus	1	ENSG00000183044	ENST00000268251,ENST00000396600	16	HSP90B2P,ABAT	4-aminobutyrate aminotransferase, mitochondrial precursor (EC 2.6.1.19) ((S)-3-amino-2-methylpropionate transaminase) (EC 2.6.1.22) (Gamma-amino-N-butyrate transaminase) (GABA transaminase) (GABA aminotransferase) (GABA-AT) (GABA-T) (L-AIBAT). [Source:Uniprot/SWISSPROT;Acc:P80404]	GO:0009448,GO:0032145,GO:0003867,GO:0007610,GO:0009450,GO:0047298,GO:0032144,GO:0042135,GO:0048148,GO:0042803,GO:0030170,GO:0008483,GO:0005739,GO:0016740
17058	1	34	153	PH_hs_0000215	1	14297.8	15302.2	14400.2	13066	0.0479925	0.0686994	-0.107937	0.329638	Hs.374127	8881	CDC16	Cell division cycle 16 homolog (S. cerevisiae)	NM_001078645	13	114018463	114056252	q34	Cell cycle;; Ubiquitin mediated proteolysis			cell;; cell part;; organelle;; organelle part	cell part;; intracellular;; intracellular organelle;; intracellular organelle part;; intracellular part;; non-membrane-bound organelle;; organelle part	binding		biological regulation;; cellular process;; metabolic process	cell cycle;; cell cycle process;; cell division;; cell proliferation;; cellular metabolic process;; macromolecule metabolic process;; primary metabolic process;; regulation of biological process;; regulation of cellular process	1	ENSG00000130177	ENST00000252457,ENST00000252458,ENST00000356221,ENST00000360383,ENST00000375308,ENST00000375310,ENST00000375312	13	CDC16	Cell division cycle protein 16 homolog (CDC16Hs) (Anaphase-promoting complex subunit 6) (APC6) (Cyclosome subunit 6). [Source:Uniprot/SWISSPROT;Acc:Q13042]	GO:0005876,GO:0007088,GO:0005813,GO:0005515,GO:0005634,GO:0005488,GO:0006512,GO:0008283,GO:0051301,GO:0007049,GO:0005737
9792	1	48	88	PH_hs_0000216	1	4187.25	4151	1425.25	1493	0.0061482	0.0328323	-1.51464	0.000200921	Hs.1594	1058	CENPA	Centromere protein A	NM_001042426	2	26862386	26870957	p23.3				cell;; cell part;; macromolecular complex;; organelle;; organelle part	cell part;; intracellular;; intracellular organelle;; intracellular organelle part;; intracellular part;; membrane-bound organelle;; non-membrane-bound organelle;; organelle part;; protein complex	binding	chromatin binding;; nucleic acid binding	cellular process;; metabolic process	cellular component organization and biogenesis;; cellular metabolic process;; macromolecule metabolic process;; primary metabolic process	1	ENSG00000115163	ENST00000233505,ENST00000335756	2	CENPA,METTL2A,METTL2B	Histone H3-like centromeric protein A (Centromere protein A) (CENP-A) (Centromere autoantigen A). [Source:Uniprot/SWISSPROT;Acc:P49450]	GO:0005764,GO:0003682,GO:0000786,GO:0006334,GO:0005694,GO:0005634,GO:0003677,GO:0000775,GO:0000939,GO:0007001
4486	1	6	41	PH_hs_0000217	1	22515.5	21358	15693.8	12809.5	0.0373107	0.143105	-0.622223	0.0385365	Hs.1600	22948	CCT5	Chaperonin containing TCP1, subunit 5 (epsilon)	NM_012073	5	10303281	10319500	p15.2				cell;; cell part;; macromolecular complex	cell part;; intracellular;; intracellular part;; protein complex	binding	nucleotide binding;; protein binding	cellular process;; metabolic process	cellular metabolic process;; macromolecule metabolic process;; primary metabolic process	1	ENSG00000150753	ENST00000280326	5	CCT5	T-complex protein 1 subunit epsilon (TCP-1-epsilon) (CCT-epsilon). [Source:Uniprot/SWISSPROT;Acc:P48643]	GO:0005832,GO:0005515,GO:0051082,GO:0006457,GO:0005737,GO:0005524,GO:0000166,GO:0044267
1364	1	20	13	PH_hs_0000218	1	284.75	309.5	668.75	590.5	0.0589008	0.0878795	1.08342	0.0148918	Hs.335034	1806	DPYD	Dihydropyrimidine dehydrogenase	NM_000110	1	97315887	98159203	p21.3	Pantothenate and CoA biosynthesis;; Pyrimidine metabolism;; beta-Alanine metabolism			cell;; cell part	cell part;; intracellular;; intracellular part;; membrane	binding;; catalytic activity	cofactor binding;; ion binding;; metal cluster binding;; nucleotide binding;; oxidoreductase activity	cellular process;; metabolic process	biosynthetic process;; catabolic process;; cellular metabolic process;; generation of precursor metabolites and energy;; primary metabolic process	1	ENSG00000188641	ENST00000370192,ENST00000394160	1	DPYD	Dihydropyrimidine dehydrogenase [NADP+] precursor (EC 1.3.1.2) (DPD) (DHPDHase) (Dihydrouracil dehydrogenase) (Dihydrothymine dehydrogenase). [Source:Uniprot/SWISSPROT;Acc:Q12882]	GO:0008152,GO:0009055,GO:0006118,GO:0006207,GO:0051536,GO:0005737,GO:0017113,GO:0006214,GO:0004152,GO:0004158,GO:0006212,GO:0005829,GO:0006208,GO:0046872,GO:0050660,GO:0051539,GO:0016491,GO:0005506
13936	1	48	125	PH_hs_0000219	0									Hs.487540	6119	RPA3	Replication protein A3, 14kDa	NM_002947	7	7643101	7724763	p21.3				cell;; cell part;; macromolecular complex;; organelle;; organelle part	cell part;; intracellular;; intracellular organelle;; intracellular organelle part;; intracellular part;; membrane-bound organelle;; non-membrane-bound organelle;; organelle part;; protein complex	binding	nucleic acid binding	cellular process;; metabolic process;; response to stimulus	cellular metabolic process;; macromolecule metabolic process;; primary metabolic process;; response to endogenous stimulus;; response to stress	1	ENSG00000106399	ENST00000223129,ENST00000396682	7	RPA3	Replication protein A 14 kDa subunit (RP-A) (RF-A) (Replication factor-A protein 3) (p14). [Source:Uniprot/SWISSPROT;Acc:P35244]	GO:0005662,GO:0003697,GO:0006281,GO:0006260,GO:0005634
24954	1	90	223	PH_hs_0000220	1	85.25	86.25	474.75	470	0.00824614	0.00711036	2.46172	3.94054e-05	Hs.1611	3354	HTR1E	5-hydroxytryptamine (serotonin) receptor 1E	NM_000865	6	87704128	87783109	q15	Neuroactive ligand-receptor interaction			cell;; cell part	cell part;; membrane;; membrane part	binding;; molecular transducer activity	protein binding;; signal transducer activity	cellular process;; multicellular organismal process	cell communication;; neurological process	1	ENSG00000168830	ENST00000305344,ENST00000369584,ENST00000392868	6	GOLGA4,HTR1E	5-hydroxytryptamine 1E receptor (5-HT-1E) (Serotonin receptor 1E) (5- HT1E) (S31). [Source:Uniprot/SWISSPROT;Acc:P28566]	GO:0007186,GO:0016020,GO:0007165,GO:0005515,GO:0004872,GO:0016021,GO:0006835,GO:0017153,GO:0004935,GO:0004993,GO:0007187,GO:0004952,GO:0004983,GO:0001584,GO:0005887,GO:0007268
10814	1	62	97	PH_hs_0000221	1	1033.25	1023.75	416.5	392.75	0.00653137	0.0415046	-1.34588	0.000420007	Hs.1614	1138	CHRNA5	Cholinergic receptor, nicotinic, alpha 5	NM_000745	15	76644960	76673513	q25.1				cell;; cell part;; macromolecular complex;; synapse;; synapse part	cell part;; membrane;; membrane part;; postsynaptic membrane;; protein complex;; synapse part	binding;; molecular transducer activity;; transporter activity	amine binding;; neurotransmitter binding;; signal transducer activity;; substrate-specific transporter activity;; transmembrane transporter activity	cellular process;; establishment of localization;; localization;; multicellular organismal process	cell communication;; establishment of localization;; neurological process;; transport	1	ENSG00000169684	ENST00000299565,ENST00000394802	15	TYRO3,CHRNA5	Neuronal acetylcholine receptor subunit alpha-5 precursor. [Source:Uniprot/SWISSPROT;Acc:P30532]	GO:0007165,GO:0016020,GO:0016021,GO:0005892,GO:0005886,GO:0004889,GO:0015464,GO:0030594,GO:0006810,GO:0005216,GO:0045211,GO:0030054,GO:0005230,GO:0045202,GO:0006811,GO:0007268
13240	1	24	119	PH_hs_0000222	0									Hs.643451	5053	ASCL1	Achaete-scute complex homolog 1 (Drosophila)	NM_004316	12	101875593	101878416	q23.2	Phenylalanine, tyrosine and tryptophan biosynthesis					binding;; catalytic activity	amine binding;; ion binding;; oxidoreductase activity	cellular process;; metabolic process	biosynthetic process;; catabolic process;; cellular metabolic process;; nitrogen compound metabolic process;; primary metabolic process	1	ENSG00000139352	ENST00000266744	12	ASCL1	Achaete-scute homolog 1 (HASH1). [Source:Uniprot/SWISSPROT;Acc:P50553]	GO:0005515,GO:0005634,GO:0007399,GO:0003700,GO:0006355,GO:0007400,GO:0001764,GO:0007405,GO:0007219,GO:0060163,GO:0007389,GO:0010001,GO:0060165,GO:0048666,GO:0045449,GO:0030528,GO:0048663,GO:0050826,GO:0042309,GO:0050825,GO:0006357
21776	1	48	195	PH_hs_0000223	0									Hs.437705	993	CDC25A	Cell division cycle 25 homolog A (S. pombe)	NM_001789	3	48173671	48204805	p21.31	Cell cycle	h_g1Pathway;; h_cellcyclePathway	Cell Cycle: G1/S Check Point;; Cyclins and Cell Cycle Regulation	cell;; cell part	cell part;; intracellular	binding;; catalytic activity	hydrolase activity;; protein binding	biological regulation;; cellular process;; metabolic process	cell cycle;; cell cycle process;; cell division;; cell proliferation;; cellular metabolic process;; macromolecule metabolic process;; primary metabolic process;; regulation of a molecular function;; regulation of biological process;; regulation of cellular process	1	ENSG00000164045	ENST00000302506,ENST00000351231	3	CDC25A,SLC39A14	M-phase inducer phosphatase 1 (EC 3.1.3.48) (Dual specificity phosphatase Cdc25A). [Source:Uniprot/SWISSPROT;Acc:P30304]	GO:0005199,GO:0007067,GO:0000087,GO:0016787,GO:0051301,GO:0008283,GO:0005622,GO:0007049,GO:0000079,GO:0004725,GO:0006470,GO:0005575,GO:0005515
8210	1	34	74	PH_hs_0000224	1	712.75	577.5	424.5	321.5	0.148244	0.19526	-0.790403	0.0852763	Hs.476218	1294	COL7A1	Collagen, type VII, alpha 1 (epidermolysis bullosa, dystrophic, dominant and recessive)	NM_000094	3	48576509	48607597	p21.31				cell;; cell part;; extracellular matrix;; extracellular matrix part;; extracellular region;; extracellular region part	basement membrane;; cell part;; collagen;; extracellular matrix part;; extracellular region part;; intracellular;; intracellular part;; proteinaceous extracellular matrix	binding;; enzyme regulator activity;; structural molecule activity	enzyme inhibitor activity;; protein binding	biological adhesion;; cellular process;; developmental process;; establishment of localization;; localization;; multicellular organismal process	anatomical structure development;; cell adhesion;; establishment of localization;; multicellular organismal development;; transport	1	ENSG00000114270	ENST00000328333	3	COL7A1	Collagen alpha-1(VII) chain precursor (Long-chain collagen) (LC collagen). [Source:Uniprot/SWISSPROT;Acc:Q02388]	GO:0006817,GO:0005198,GO:0008544,GO:0007155,GO:0005737,GO:0005590,GO:0005604,GO:0005515,GO:0004867
6054	1	6	55	PH_hs_0000225	0									Hs.1650	1811	SLC26A3	Solute carrier family 26, member 3	NM_000111	7	107193149	107230868	q22.3				cell;; cell part	cell fraction;; cell part;; membrane;; membrane part	binding;; transcription regulator activity;; transporter activity	ion binding;; nucleic acid binding;; protein binding;; substrate-specific transporter activity;; transcription cofactor activity;; transcription factor activity;; transmembrane transporter activity	establishment of localization;; localization;; multicellular organismal process	establishment of localization;; excretion;; transport	1	ENSG00000091138	ENST00000340010	7	SLC26A3,PQBP1	Chloride anion exchanger (Protein DRA) (Down-regulated in adenoma) (Solute carrier family 26 member 3). [Source:Uniprot/SWISSPROT;Acc:P40879]	GO:0007588,GO:0016020,GO:0003712,GO:0006820,GO:0003700,GO:0005215,GO:0006810,GO:0005624,GO:0031404,GO:0015232,GO:0008272,GO:0016021,GO:0015886,GO:0015297,GO:0017004,GO:0015380,GO:0031526,GO:0016324,GO:0008271
35676	1	60	319	PH_hs_0000226	0									Hs.370036	1236	CCR7	Chemokine (C-C motif) receptor 7	NM_001838	17	35963549	35975250	q21.2	Cytokine-cytokine receptor interaction	h_nktPathway	Selective expression of chemokine receptors during T-cell polarization	cell;; cell part	cell part;; membrane;; membrane part	binding;; molecular transducer activity	peptide binding;; protein binding;; signal transducer activity	biological regulation;; cellular process;; response to stimulus	behavior;; cell communication;; cellular homeostasis;; defense response;; regulation of biological quality;; response to chemical stimulus;; response to external stimulus;; response to stress	1	ENSG00000126353	ENST00000246657	17	UBE2G1,CCR7	C-C chemokine receptor type 7 precursor (C-C CKR-7) (CC-CKR-7) (CCR-7) (MIP-3 beta receptor) (EBV-induced G-protein coupled receptor 1) (EBI1) (BLR2) (CD197 antigen) (CDw197). [Source:Uniprot/SWISSPROT;Acc:P32248]	GO:0005887,GO:0006935,GO:0001584,GO:0005886,GO:0045028,GO:0016493,GO:0007204,GO:0006954,GO:0004918,GO:0004983,GO:0016494,GO:0004947,GO:0007165,GO:0007186,GO:0016021,GO:0004872,GO:0004945
23900	1	44	214	PH_hs_0000227	1	3816.75	3807.75	465	449.25	0.00166935	0.024363	-3.05998	7.30796e-06	Hs.645286	2673	GFPT1	Glutamine-fructose-6-phosphate transaminase 1	NM_002056	2	69405910	69467829	p14	Aminosugars metabolism;; Glutamate metabolism			cell;; cell part	cell part;; intracellular;; intracellular part	binding;; catalytic activity	carbohydrate binding;; transferase activity	cellular process;; metabolic process	biosynthetic process;; cellular metabolic process;; generation of precursor metabolites and energy;; macromolecule metabolic process;; nitrogen compound metabolic process;; primary metabolic process	1	ENSG00000198380	ENST00000357308,ENST00000361060	2	GFPT1	Glucosamine--fructose-6-phosphate aminotransferase [isomerizing] 1 (EC 2.6.1.16) (Hexosephosphate aminotransferase 1) (D-fructose-6- phosphate amidotransferase 1) (GFAT 1) (GFAT1). [Source:Uniprot/SWISSPROT;Acc:Q06210]	GO:0016051,GO:0006112,GO:0006002,GO:0004360,GO:0006541,GO:0005529,GO:0005975,GO:0008152,GO:0005737,GO:0016740
35690	1	74	319	PH_hs_0000231	1	1500.75	1405.75	966.5	892	0.0462241	0.0566903	-0.645144	0.0130122	Hs.1706	10379	ISGF3G	Interferon-stimulated transcription factor 3, gamma 48kDa	NM_006084	14	23700261	23705612	q12	Jak-STAT signaling pathway	h_ranklPathway;; h_ifnaPathway	Bone Remodelling;; IFN alpha signaling pathway	cell;; cell part;; organelle	cell part;; intracellular;; intracellular organelle;; intracellular part;; membrane;; membrane part;; membrane-bound organelle	binding;; transcription regulator activity	ion binding;; nucleic acid binding;; protein binding;; transcription factor activity	biological regulation;; cellular process;; immune system process;; metabolic process;; multi-organism process;; response to stimulus	cell communication;; cellular metabolic process;; immune response;; macromolecule metabolic process;; primary metabolic process;; regulation of biological process;; regulation of cellular process;; regulation of metabolic process;; response to biotic stimulus;; response to other organism	1	ENSG00000213928	ENST00000324076,ENST00000396864	14	KRT40,IRF9	Transcriptional regulator ISGF3 subunit gamma (Interferon regulatory factor 9) (IRF-9) (IFN-alpha-responsive transcription factor subunit) (Interferon-stimulated gene factor 3 gamma) (ISGF3 p48 subunit) (ISGF- 3 gamma). [Source:Uniprot/SWISSPROT;Acc:Q00978]	GO:0005622,GO:0003700,GO:0005829,GO:0006350,GO:0005515,GO:0005634,GO:0006955,GO:0005737,GO:0009615,GO:0007166,GO:0009898,GO:0006355,GO:0045351,GO:0006366
5084	1	44	46	PH_hs_0000232	0									Hs.1707	9607	CARTPT	CART prepropeptide	NM_004291	5	71050749	71052628	q13.2				extracellular region;; extracellular region part	extracellular region part;; extracellular space			biological regulation;; cellular process;; developmental process;; establishment of localization;; immune system process;; localization;; multicellular organismal process;; response to stimulus;; rhythmic process	anatomical structure development;; behavior;; blood pressure regulation;; cell communication;; cellular component organization and biogenesis;; cellular developmental process;; cellular homeostasis;; cellular localization;; cellular response to stimulus;; circadian rhythm;; circulation;; establishment of cellular localization;; establishment of localization;; generation of a signal involved in ce…	1	ENSG00000164326	ENST00000296777	5	CARTPT	Cocaine- and amphetamine-regulated transcript protein precursor [Contains: CART(1-39); CART(42-89)]. [Source:Uniprot/SWISSPROT;Acc:Q16568]	GO:0045671,GO:0009267,GO:0008343,GO:0032099,GO:0000186,GO:0032922,GO:0046850,GO:0045779,GO:0005615,GO:0007165,GO:0007218,GO:0032812,GO:0051971,GO:0001678,GO:0045777,GO:0007268
23358	1	62	209	PH_hs_0000233	1	37798.2	38053.2	29306.8	30906.2	0.00475435	0.0375672	-0.333103	0.0105574	Hs.491494	7203	CCT3	Chaperonin containing TCP1, subunit 3 (gamma)	NM_001008800	1	154545375	154574819	q22				cell;; cell part;; organelle	cell part;; intracellular;; intracellular organelle;; intracellular part;; non-membrane-bound organelle	binding	nucleotide binding;; protein binding	cellular process;; metabolic process	cellular metabolic process;; macromolecule metabolic process;; primary metabolic process	1	ENSG00000163468	ENST00000295688,ENST00000368258,ENST00000368259,ENST00000368261,ENST00000368262	1	CCT3	T-complex protein 1 subunit gamma (TCP-1-gamma) (CCT-gamma) (hTRiC5). [Source:Uniprot/SWISSPROT;Acc:P49368]	GO:0005737,GO:0005524,GO:0000166,GO:0005856,GO:0051082,GO:0006457,GO:0005832,GO:0005515,GO:0044267
35704	1	2	64	PH_hs_0000234	0									Hs.467304	3589	IL11	Interleukin 11	NM_000641	19	60567568	60573626	q13.42	Cytokine-cytokine receptor interaction;; Hematopoietic cell lineage;; Jak-STAT signaling pathway	h_inflamPathway;; h_erythPathway;; h_stemPathway	Cytokines and Inflammatory Response;; Erythrocyte Differentiation Pathway;; Regulation of hematopoiesis by cytokines	extracellular region;; extracellular region part	extracellular region part;; extracellular space	binding	protein binding	biological regulation;; cellular process;; developmental process;; establishment of localization;; immune system process;; localization;; multicellular organismal process;; response to stimulus	anatomical structure development;; cell activation;; cell communication;; cell proliferation;; cellular developmental process;; coagulation;; establishment of localization;; generation of a signal involved in cell-cell signaling;; immune system development;; leukocyte activation;; multicellular organismal development;; regulation of biological process;; regulation of body fluids;; regulation of c…	1	ENSG00000095752	ENST00000264563	19	IL11,CXCL3	Interleukin-11 precursor (IL-11) (Adipogenesis inhibitory factor) (AGIF) (Oprelvekin). [Source:Uniprot/SWISSPROT;Acc:P20809]	GO:0005615,GO:0030183,GO:0007267,GO:0005125,GO:0005142,GO:0030219,GO:0045444,GO:0030168,GO:0046888,GO:0008083,GO:0008284,GO:0005576
25482	1	58	228	PH_hs_0000235	1	1846	2009.75	490.25	581	0.0600603	0.119804	-1.84772	0.0044901	Hs.1722	3552	IL1A	Interleukin 1, alpha	NM_000575	2	113247963	113259442	q13	Apoptosis;; Cytokine-cytokine receptor interaction;; Hematopoietic cell lineage;; MAPK signaling pathway;; Type I diabetes mellitus	h_granulocytesPathway;; h_lympathway;; h_LairPathway;; h_cytokinePathway;; h_inflamPathway;; h_erythPathway;; h_il10Pathway;; h_nfkbPathway;; h_il1rPathway;; h_hsp27Pathway	Adhesion and Diapedesis of Granulocytes;; Adhesion and Diapedesis of Lymphocytes;; Cells and Molecules involved in local acute inflammatory response;; Cytokine Network;; Cytokines and Inflammatory Response;; Erythrocyte Differentiation Pathway;; IL-10 Ant	cell;; cell part;; extracellular region;; extracellular region part	cell part;; extracellular region part;; extracellular space;; intracellular;; intracellular part	binding;; molecular transducer activity	protein binding;; signal transducer activity	biological regulation;; cellular process;; developmental process;; immune system process;; multicellular organismal process;; response to stimulus	behavior;; cell communication;; cell cycle;; cell cycle process;; cell development;; cell proliferation;; cellular developmental process;; death;; defense response;; immune response;; regulation of biological process;; regulation of biological quality;; regulation of cellular process;; response to chemical stimulus;; response to external stimulus;; response to stress;; thermoregulation	1	ENSG00000115008	ENST00000263339	2	IL1A	Interleukin-1 alpha precursor (IL-1 alpha) (Hematopoietin-1). [Source:Uniprot/SWISSPROT;Acc:P01583]	GO:0004871,GO:0006954,GO:0006916,GO:0007267,GO:0008285,GO:0000074,GO:0005615,GO:0005576,GO:0008283,GO:0001660,GO:0005149,GO:0006915,GO:0006935,GO:0006955,GO:0005737
38040	1	72	340	PH_hs_0000236	0									Hs.1735	3625	INHBB	Inhibin, beta B (activin AB beta polypeptide)	NM_002193	2	120820188	120825853	q14.2	Cytokine-cytokine receptor interaction;; TGF-beta signaling pathway			extracellular region		binding	host cell surface binding;; protein binding	biological regulation;; cellular process;; developmental process;; establishment of localization;; growth;; localization;; metabolic process;; multicellular organismal process;; reproduction;; reproductive process;; response to stimulus;; rhythmic process	anatomical structure development;; biosynthetic process;; cell communication;; cellular developmental process;; cellular metabolic process;; cytokine production;; defense response;; establishment of localization;; generation of a signal involved in cell-cell signaling;; macromolecule metabolic process;; menstrual cycle;; menstrual cycle process;; multicellular organism reproduction;; multicellula…	1	ENSG00000163083	ENST00000295228	2	INHBB	Inhibin beta B chain precursor (Activin beta-B chain). [Source:Uniprot/SWISSPROT;Acc:P09529]	GO:0008083,GO:0030154,GO:0005179,GO:0005576,GO:0006952,GO:0042803,GO:0005125,GO:0001541,GO:0046881,GO:0046789,GO:0046882,GO:0048178,GO:0009605,GO:0040007
27064	1	72	242	PH_hs_0000237	0									Hs.524458	283337	ITGB7	Integrin, beta 7	NM_000889	12	51871374	51887267	q13.13				cell;; cell part	cell part;; intracellular	binding	ion binding;; nucleic acid binding	biological regulation;; cellular process;; metabolic process	cellular metabolic process;; macromolecule metabolic process;; primary metabolic process;; regulation of biological process;; regulation of cellular process;; regulation of metabolic process	1	ENSG00000139626	ENST00000267082,ENST00000338737	12	ITGB7	Integrin beta-7 precursor. [Source:Uniprot/SWISSPROT;Acc:P26010]	GO:0005488,GO:0006118,GO:0009055,GO:0007155,GO:0007160,GO:0008305,GO:0007229,GO:0016021,GO:0004872,GO:0042802,GO:0007275,GO:0005509,GO:0016020,GO:0051536
25348	1	36	227	PH_hs_0000238	1	6241.75	6984.25	3901	3723	0.0793931	0.0330181	-0.794757	0.0180748	Hs.430551	8826	IQGAP1	IQ motif containing GTPase activating protein 1	NM_003870	15	88732476	88846479	q26.1	Adherens junction;; Regulation of actin cytoskeleton			cell;; cell part;; organelle;; organelle part	cell part;; intracellular;; intracellular organelle;; intracellular organelle part;; intracellular part;; membrane;; non-membrane-bound organelle;; organelle part	binding;; enzyme regulator activity	GTPase regulator activity;; enzyme activator activity;; enzyme inhibitor activity;; protein binding	biological regulation;; cellular process	cell communication;; regulation of biological process;; regulation of cellular process	1	ENSG00000140575	ENST00000268182	15	IQGAP1	Ras GTPase-activating-like protein IQGAP1 (p195). [Source:Uniprot/SWISSPROT;Acc:P46940]	GO:0051056,GO:0005099,GO:0005095,GO:0016020,GO:0007165,GO:0046983,GO:0005515,GO:0005634,GO:0005096,GO:0005516,GO:0005884,GO:0007264,GO:0005737,GO:0003700,GO:0005622,GO:0043565,GO:0006355
16120	1	104	144	PH_hs_0000239	0									Hs.1755	2249	FGF4	Fibroblast growth factor 4 (heparin secretory transforming protein 1, Kaposi sarcoma oncogene)	NM_002007	11	69296977	69299352	q13.3	MAPK signaling pathway;; Melanoma;; Regulation of actin cytoskeleton			extracellular region		binding	carbohydrate binding;; pattern binding;; protein binding	biological regulation;; cellular process;; developmental process;; multicellular organismal process	anatomical structure development;; anatomical structure morphogenesis;; cell communication;; cell cycle;; cell cycle process;; cell development;; cell proliferation;; cellular developmental process;; death;; embryonic development;; multicellular organismal development;; regulation of biological process;; regulation of cellular process;; regulation of developmental process;; stem cell maintenance	1	ENSG00000075388	ENST00000168712	11	FGF4	Fibroblast growth factor 4 precursor (FGF-4) (Heparin secretory- transforming protein) (HST-1) (HST) (Transforming protein KS3) (HBGF- 4). [Source:Uniprot/SWISSPROT;Acc:P08620]	GO:0007267,GO:0008201,GO:0043066,GO:0000074,GO:0007165,GO:0042475,GO:0019827,GO:0035116,GO:0008284,GO:0005576,GO:0008283,GO:0008083
23400	1	104	209	PH_hs_0000240	0									Hs.470627	3932	LCK	Lymphocyte-specific protein tyrosine kinase	NM_001042771	1	32512298	32524352	p35.1	Natural killer cell mediated cytotoxicity;; T cell receptor signaling pathway	h_CSKPathway;; h_il2Pathway;; h_il7Pathway;; h_tcraPathway;; h_tcrPathway;; h_ctla4Pathway	Activation of Csk by cAMP-dependent Protein Kinase Inhibits Signaling through the T Cell Receptor;; IL 2 signaling pathway;; IL-7 Signal Transduction;; Lck and Fyn tyrosine kinases in initiation of TCR Activation;; T Cell Receptor Signaling Pathway;; The	cell;; cell part;; organelle;; organelle part	cell part;; intracellular;; intracellular organelle;; intracellular organelle part;; intracellular part;; membrane;; membrane part;; non-membrane-bound organelle;; organelle part	binding;; catalytic activity	hydrolase activity;; nucleotide binding;; protein binding;; transferase activity	biological regulation;; cellular process;; developmental process;; immune system process;; localization;; maintenance of localization;; metabolic process;; multicellular organismal process;; response to stimulus	activation of immune response;; anatomical structure development;; cell activation;; cell communication;; cell cycle;; cell cycle process;; cell development;; cellular developmental process;; cellular homeostasis;; cellular metabolic process;; death;; immune response;; immune system development;; leukocyte activation;; macromolecule metabolic process;; maintenance of localization;; multicellular …	1	ENSG00000182866	ENST00000333070,ENST00000336890,ENST00000355928,ENST00000373562,ENST00000373564,ENST00000398345	1	LCK	Proto-oncogene tyrosine-protein kinase LCK (EC 2.7.10.2) (p56-LCK) (Lymphocyte cell-specific protein-tyrosine kinase) (LSK) (T cell- specific protein-tyrosine kinase). [Source:Uniprot/SWISSPROT;Acc:P06239]	GO:0007242,GO:0004672,GO:0005737,GO:0006468,GO:0016740,GO:0005524,GO:0004674,GO:0005886,GO:0000166,GO:0006917,GO:0007265,GO:0045121,GO:0004713,GO:0043548,GO:0030097,GO:0019901,GO:0004722,GO:0042169,GO:0006882,GO:0050862,GO:0001948,GO:0042609,GO:0051117,GO:0030217,GO:0000242,GO:0051209,GO:0000074,GO:0042493,GO:0006919,GO:0008022,GO:0051249,GO:0042610,GO:0050870,GO:0050856,GO:0005515
28791	1	7	258	PH_hs_0000241	1	230.25	224	179.75	175.25	0.0194581	0.0179267	-0.355667	0.00596739	Hs.1770	3978	LIG1	Ligase I, DNA, ATP-dependent	NM_000234	19	53310514	53365372	q13.32				cell;; cell part;; organelle	cell part;; intracellular;; intracellular organelle;; intracellular part;; membrane-bound organelle	binding;; catalytic activity	ligase activity;; nucleic acid binding;; nucleotide binding	cellular process;; developmental process;; metabolic process;; response to stimulus	anatomical structure development;; anatomical structure morphogenesis;; cell cycle;; cell division;; cellular metabolic process;; macromolecule metabolic process;; primary metabolic process;; response to endogenous stimulus;; response to stress	1	ENSG00000105486	ENST00000263274	19	LIG1	DNA ligase 1 (EC 6.5.1.1) (DNA ligase I) (Polydeoxyribonucleotide synthase [ATP] 1). [Source:Uniprot/SWISSPROT;Acc:P18858]	GO:0009653,GO:0006310,GO:0006260,GO:0003910,GO:0003677,GO:0005634,GO:0007049,GO:0006281,GO:0000166,GO:0005524,GO:0016874,GO:0051301
34144	1	96	305	PH_hs_0000242	0									Hs.1787	5354	PLP1	Proteolipid protein 1 (Pelizaeus-Merzbacher disease, spastic paraplegia 2, uncomplicated)	NM_000533	X	102918409	102934201	q22.2				cell;; cell part	cell part;; membrane;; membrane part	structural molecule activity		biological regulation;; cellular process;; developmental process;; multicellular organismal process	anatomical structure development;; cell communication;; ensheathment of neurons;; multicellular organismal development;; neurological process;; regulation of biological quality	1	ENSG00000123560	ENST00000303958,ENST00000361621,ENST00000395017	X	PLP1	Myelin proteolipid protein (PLP) (Lipophilin). [Source:Uniprot/SWISSPROT;Acc:P60201]	GO:0008366,GO:0016021,GO:0007229,GO:0019911,GO:0042759,GO:0043218,GO:0042552,GO:0010001,GO:0048469,GO:0005515,GO:0043209,GO:0022010,GO:0007268,GO:0005198,GO:0016020
13998	1	110	125	PH_hs_0000243	0									Hs.1799	912	CD1D	CD1d molecule	NM_001766	1	156416360	156422838	q23.1	Hematopoietic cell lineage			cell;; cell part	cell part;; membrane;; membrane part	binding;; molecular transducer activity	antigen binding;; lipid binding;; protein binding;; signal transducer activity	biological regulation;; cellular process;; developmental process;; immune system process;; multi-organism process;; multicellular organismal process;; response to stimulus	T cell selection;; anatomical structure development;; antigen processing and presentation;; cell activation;; cellular developmental process;; defense response;; detection of stimulus;; immune response;; immune system development;; leukocyte activation;; multicellular organismal development;; regulation of biological process;; regulation of immune system process;; regulation of multicellular orga…	1	ENSG00000158473	ENST00000368171	1	CD1D	T-cell surface glycoprotein CD1d precursor (CD1d antigen) (R3G1). [Source:Uniprot/SWISSPROT;Acc:P15813]	GO:0016020,GO:0004872,GO:0005887,GO:0006955,GO:0019882,GO:0045089,GO:0030884,GO:0030881,GO:0045058,GO:0048006,GO:0016045,GO:0046982
8248	1	72	74	PH_hs_0000244	1	291	221.75	243.75	298	0.190998	0.141617	0.0793717	0.772982	Hs.1802	3112	HLA-DOB	Major histocompatibility complex, class II, DO beta	NM_002120					Antigen processing and presentation;; Cell adhesion molecules (CAMs);; Type I diabetes mellitus			cell;; cell part;; macromolecular complex;; organelle	cell part;; intracellular;; intracellular organelle;; intracellular part;; membrane;; membrane part;; membrane-bound organelle;; protein complex	molecular transducer activity	signal transducer activity	immune system process;; response to stimulus	antigen processing and presentation;; immune response	4	NA	NA	NA	NA	NA	NA
28646	1	86	256	PH_hs_0000245	0									Hs.1832	4852	NPY	Neuropeptide Y	NM_000905	7	24290333	24298002	p15.3	Adipocytokine signaling pathway;; Neuroactive ligand-receptor interaction			cell;; extracellular region;; extracellular region part	extracellular region part;; extracellular space	auxiliary transport protein activity;; binding;; molecular transducer activity	channel regulator activity;; protein binding;; signal transducer activity	biological regulation;; cellular process;; establishment of localization;; localization;; multicellular organismal process;; response to stimulus	behavior;; blood pressure regulation;; cell communication;; cell motility;; cell proliferation;; circulation;; digestion;; establishment of localization;; localization of cell;; neurological process;; regulation of biological process;; regulation of response to stimulus;; response to external stimulus;; transport	1	ENSG00000122585	ENST00000242152	7	NPY	Neuropeptide Y precursor [Contains: Neuropeptide Y (Neuropeptide tyrosine) (NPY); C-flanking peptide of NPY (CPON)]. [Source:Uniprot/SWISSPROT;Acc:P01303]	GO:0001664,GO:0008217,GO:0007586,GO:0005615,GO:0032100,GO:0008343,GO:0007268,GO:0006816,GO:0004930,GO:0007218,GO:0006928,GO:0007187,GO:0005184,GO:0005246,GO:0005623,GO:0005179,GO:0005576,GO:0008283
9830	1	86	88	PH_hs_0000248	0									Hs.1867	5225	PGC	Progastricsin (pepsinogen C)	NM_002630	6	41812429	41823099	p21.1				extracellular region;; extracellular region part	extracellular region part;; extracellular space	catalytic activity	hydrolase activity	cellular process;; metabolic process;; multicellular organismal process	cellular metabolic process;; digestion;; macromolecule metabolic process;; primary metabolic process	1	ENSG00000096088	ENST00000373025	6	PGC	Gastricsin precursor (EC 3.4.23.3) (Pepsinogen C). [Source:Uniprot/SWISSPROT;Acc:P20142]	GO:0006508,GO:0008233,GO:0007586,GO:0005615,GO:0004194,GO:0004190
22332	1	44	200	PH_hs_0000249	1	2243.5	2648.25	2121.5	2241	0.117014	0.0387389	-0.165196	0.336523	Hs.1869	5236	PGM1	Phosphoglucomutase 1	NM_002633	1	63831534	63898502	p31.3	Galactose metabolism;; Glycolysis / Gluconeogenesis;; Pentose phosphate pathway;; Starch and sucrose metabolism;; Streptomycin biosynthesis			cell;; cell part	cell part;; intracellular;; intracellular part	binding;; catalytic activity	ion binding;; isomerase activity	cellular process;; metabolic process	cellular metabolic process;; macromolecule metabolic process;; primary metabolic process	1	ENSG00000079739	ENST00000340212,ENST00000371083,ENST00000371084	1	PGM1	Phosphoglucomutase-1 (EC 5.4.2.2) (Glucose phosphomutase 1) (PGM 1). [Source:Uniprot/SWISSPROT;Acc:P36871]	GO:0004614,GO:0016868,GO:0006006,GO:0000287,GO:0016853,GO:0005975,GO:0005737
34052	1	16	64	PH_hs_0000250	0									Hs.1872	5105	PCK1	Phosphoenolpyruvate carboxykinase 1 (soluble)	NM_002591	20	55569542	55574922	q13.31	Adipocytokine signaling pathway;; Citrate cycle (TCA cycle);; Insulin signaling pathway;; PPAR signaling pathway;; Pyruvate metabolism			cell;; cell part	cell part;; intracellular;; intracellular part	binding;; catalytic activity	lyase activity;; nucleotide binding	cellular process;; metabolic process	biosynthetic process;; cellular metabolic process;; generation of precursor metabolites and energy;; macromolecule metabolic process;; primary metabolic process	1	ENSG00000124253	ENST00000319441	20	PCK1	Phosphoenolpyruvate carboxykinase, cytosolic [GTP] (EC 4.1.1.32) (Phosphoenolpyruvate carboxylase) (PEPCK-C). [Source:Uniprot/SWISSPROT;Acc:P35558]	GO:0005525,GO:0016829,GO:0006094,GO:0005737,GO:0004613,GO:0046327,GO:0004611,GO:0006629,GO:0005829,GO:0017076
3516	1	44	32	PH_hs_0000251	1	228	263.75	485	558.75	0.102813	0.0999265	1.08578	0.0213416	Hs.1892	5409	PNMT	Phenylethanolamine N-methyltransferase	NM_002686	17	35078032	35080254	q12	Tyrosine metabolism					catalytic activity	transferase activity	cellular process;; metabolic process	biosynthetic process;; cellular metabolic process;; nitrogen compound metabolic process;; primary metabolic process	1	ENSG00000141744	ENST00000269582,ENST00000394246	17	PNMT	Phenylethanolamine N-methyltransferase (EC 2.1.1.28) (PNMTase) (Noradrenaline N-methyltransferase). [Source:Uniprot/SWISSPROT;Acc:P11086]	GO:0016740,GO:0004603,GO:0042423,GO:0008168,GO:0005975,GO:0042578
14694	1	22	132	PH_hs_0000252	1	80	125	243.75	229	0.310437	0.0441241	1.20545	0.0298861	Hs.1897	5443	POMC	Proopiomelanocortin (adrenocorticotropin/ beta-lipotropin/ alpha-melanocyte stimulating hormone/ beta-melanocyte stimulating hormone/ beta-endorphin)	NM_000939	2	25237225	25245063	p23.3	Adipocytokine signaling pathway;; Melanogenesis;; Neuroactive ligand-receptor interaction	h_mhcPathway	Antigen Processing and Presentation	cell;; cell part;; extracellular region	cell fraction;; cell part	binding	protein binding	cellular process;; metabolic process;; multicellular organismal process	blood pressure regulation;; cell communication;; circulation;; generation of precursor metabolites and energy	1	ENSG00000115138	ENST00000264708,ENST00000380794,ENST00000395826	2	POMC	Corticotropin-lipotropin precursor (Pro-opiomelanocortin) (POMC) [Contains: NPP; Melanotropin gamma (Gamma-MSH); Potential peptide; Corticotropin (Adrenocorticotropic hormone) (ACTH); Melanotropin alpha (Alpha-MSH); Corticotropin-like intermediary peptide [Source:Uniprot/SWISSPROT;Acc:P01189]	GO:0007267,GO:0006091,GO:0007218,GO:0008217,GO:0030141,GO:0005179,GO:0005625,GO:0005576,GO:0007165
23914	1	58	214	PH_hs_0000253	0									Hs.646885	3818	KLKB1	Kallikrein B, plasma (Fletcher factor) 1	NM_000892	4	187385665	187416618	q35.2	Complement and coagulation cascades	h_intrinsicPathway	Intrinsic Prothrombin Activation Pathway	extracellular region		catalytic activity	hydrolase activity	biological regulation;; cellular process;; metabolic process;; multicellular organismal process;; response to stimulus	cellular metabolic process;; coagulation;; defense response;; macromolecule metabolic process;; primary metabolic process;; regulation of biological process;; regulation of body fluids;; response to external stimulus;; response to stress	1	ENSG00000164344	ENST00000264690	4	C19orf7,KLKB1	Plasma kallikrein precursor (EC 3.4.21.34) (Plasma prekallikrein) (Kininogenin) (Fletcher factor) [Contains: Plasma kallikrein heavy chain; Plasma kallikrein light chain]. [Source:Uniprot/SWISSPROT;Acc:P03952]	GO:0006954,GO:0007596,GO:0006508,GO:0008233,GO:0004252,GO:0005576,GO:0042730,GO:0003807
37592	1	72	336	PH_hs_0000254	0									Hs.1905	5617	PRL	Prolactin	NM_000948	6	22395458	22405709	p22.3	Cytokine-cytokine receptor interaction;; Jak-STAT signaling pathway;; Neuroactive ligand-receptor interaction			cell;; cell part;; extracellular region;; extracellular region part	cell fraction;; cell part;; extracellular region part;; extracellular space	binding	protein binding	cellular process;; developmental process;; immune system process;; multi-organism process;; multicellular organismal process;; reproduction;; reproductive process	anatomical structure development;; cell communication;; cell development;; cell proliferation;; cellular developmental process;; female pregnancy;; immune system development;; multicellular organism reproduction;; multicellular organismal development;; reproductive process;; reproductive process in a multicellular organism	1	ENSG00000172179	ENST00000306482,ENST00000397199	6	PRL	Prolactin precursor (PRL). [Source:Uniprot/SWISSPROT;Acc:P01236]	GO:0007565,GO:0005148,GO:0007516,GO:0005615,GO:0005625,GO:0005179,GO:0005576,GO:0008283,GO:0007166,GO:0007595,GO:0050679
14454	1	6	130	PH_hs_0000255	1	65466	65467.5	64546	56528.2	1.62015e-05	0.0936517	-0.112942	0.343843	Hs.1908	5552	PRG1	Proteoglycan 1, secretory granule	NM_002727	10	70517833	70534571	q21.3				cell;; cell part;; extracellular region;; extracellular region part;; organelle	cell part;; extracellular region part;; extracellular space;; intracellular;; intracellular organelle;; intracellular part;; membrane-bound organelle	binding	protein binding	biological regulation;; cellular process;; developmental process;; establishment of localization;; localization;; maintenance of localization;; metabolic process;; multicellular organismal process	anatomical structure development;; cell development;; cellular component organization and biogenesis;; cellular developmental process;; cellular localization;; cellular metabolic process;; cytokine production;; death;; establishment of cellular localization;; establishment of localization;; establishment of protein localization;; macromolecule localization;; macromolecule metabolic process;; main…	1	ENSG00000122862	ENST00000242465	10	SRGN	Serglycin precursor (Secretory granule proteoglycan core protein) (Platelet proteoglycan core protein) (P.PG) (Hematopoetic proteoglycan core protein). [Source:Uniprot/SWISSPROT;Acc:P10124]	GO:0005515,GO:0005615,GO:0001503,GO:0005794,GO:0042629,GO:0033382,GO:0033371,GO:0033364,GO:0033373,GO:0051605,GO:0050710,GO:0030502,GO:0006915
11388	1	76	102	PH_hs_0000256	0									Hs.1925	1830	DSG3	Desmoglein 3 (pemphigus vulgaris antigen)	NM_001944	18	27281729	27312663	q12.1	Cell Communication			cell;; cell part;; organelle	cell part;; intracellular;; intracellular organelle;; intracellular part;; membrane;; membrane part;; non-membrane-bound organelle	binding	ion binding;; protein binding	biological adhesion;; cellular process	cell adhesion	1	ENSG00000134757	ENST00000257189	18	DSG3	Desmoglein-3 precursor (130 kDa pemphigus vulgaris antigen) (PVA). [Source:Uniprot/SWISSPROT;Acc:P32926]	GO:0005911,GO:0016021,GO:0005856,GO:0016020,GO:0005515,GO:0005509,GO:0007155,GO:0005737,GO:0007156
7636	1	20	69	PH_hs_0000257	0									Hs.532150		PRPH2	Peripherin 2 (retinal degeneration, slow)	NM_000322	6	42772317	42798287	p21.1										1	ENSG00000112619	ENST00000230381	6	ADAM18,PRPH2	Peripherin-2 (Retinal degeneration slow protein) (Tetraspanin-22) (Tspan-22). [Source:Uniprot/SWISSPROT;Acc:P23942]	GO:0016021,GO:0007155,GO:0005515,GO:0016020,GO:0050896,GO:0007601
1350	1	6	13	PH_hs_0000259	0									Hs.390729	2066	ERBB4	V-erb-a erythroblastic leukemia viral oncogene homolog 4 (avian)	NM_001042599	2	211948686	213111597	q34	Calcium signaling pathway;; Dorso-ventral axis formation	h_her2Pathway;; h_erbB4pathway	Role of ERBB2 in Signal Transduction and Oncology;; g-Secretase mediated ErbB4 Signaling Pathway	cell;; cell part	cell part;; membrane;; membrane part	binding;; catalytic activity;; molecular transducer activity	nucleotide binding;; protein binding;; signal transducer activity;; transferase activity	cellular process;; developmental process;; metabolic process;; multicellular organismal process	cell communication;; cell proliferation;; cellular metabolic process;; macromolecule metabolic process;; multicellular organismal development;; primary metabolic process	1	ENSG00000178568	ENST00000260943,ENST00000342788	2	ERBB4,EDIL3	Receptor tyrosine-protein kinase erbB-4 precursor (EC 2.7.10.1) (p180erbB4) (Tyrosine kinase-type cell surface receptor HER4). [Source:Uniprot/SWISSPROT;Acc:Q15303]	GO:0046982,GO:0004713,GO:0004672,GO:0008283,GO:0000166,GO:0005887,GO:0005524,GO:0004674,GO:0006468,GO:0016740,GO:0004857,GO:0004714,GO:0007169,GO:0004872,GO:0016020,GO:0007165,GO:0007275,GO:0005515
24968	1	104	223	PH_hs_0000260	0									Hs.507080	325	APCS	Amyloid P component, serum	NM_001639	1	157824239	157825284	q23.2				extracellular region;; extracellular region part	extracellular region part;; extracellular space	binding	carbohydrate binding;; ion binding;; protein binding	cellular process;; metabolic process;; response to stimulus	cellular component organization and biogenesis;; cellular metabolic process;; defense response;; macromolecule metabolic process;; primary metabolic process;; response to external stimulus;; response to stress	1	ENSG00000132703	ENST00000255040	1	APCS	Serum amyloid P-component precursor (SAP) (9.5S alpha-1-glycoprotein) [Contains: Serum amyloid P-component(1-203)]. [Source:Uniprot/SWISSPROT;Acc:P02743]	GO:0051131,GO:0051082,GO:0005529,GO:0006457,GO:0005615,GO:0005509,GO:0005576,GO:0006953
25496	1	72	228	PH_hs_0000261	1	559.25	251	292.5	396.5	0.538021	0.213466	-0.233863	0.745157	Hs.1964	6523	SLC5A1	Solute carrier family 5 (sodium/glucose cotransporter), member 1	NM_000343	22	30769258	30836645	q12.3				cell;; cell part	apical part of cell;; cell part;; cell projection;; membrane;; membrane part	binding;; transporter activity	ion binding;; substrate-specific transporter activity;; transmembrane transporter activity	developmental process;; establishment of localization;; localization;; multicellular organismal process	anatomical structure development;; digestion;; digestive process;; establishment of localization;; multicellular organismal development;; transport	1	ENSG00000100170	ENST00000266088	22	SLC5A1	Sodium/glucose cotransporter 1 (Na(+)/glucose cotransporter 1) (High affinity sodium-glucose cotransporter). [Source:Uniprot/SWISSPROT;Acc:P13866]	GO:0015758,GO:0008643,GO:0005351,GO:0016324,GO:0005215,GO:0006810,GO:0006811,GO:0031402,GO:0005887,GO:0006814,GO:0005903,GO:0005355,GO:0050892,GO:0005412,GO:0001656,GO:0016020
29436	1	92	263	PH_hs_0000262	1	622.5	549.25	362.5	395.25	0.0884072	0.0611224	-0.628871	0.0355708	Hs.1973	899	CCNF	Cyclin F	NM_001761	16	2419395	2448860	p13.3				cell;; cell part;; organelle	cell part;; intracellular;; intracellular organelle;; intracellular part;; membrane-bound organelle	binding	protein binding	biological regulation;; cellular process;; developmental process;; multicellular organismal process	anatomical structure development;; anatomical structure morphogenesis;; cell cycle;; cell cycle process;; cell division;; multicellular organismal development;; regulation of biological process;; regulation of cellular process	1	ENSG00000162063	ENST00000293968,ENST00000397066	16	CCNF	G2/mitotic-specific cyclin-F. [Source:Uniprot/SWISSPROT;Acc:P41002]	GO:0007049,GO:0051301,GO:0005634,GO:0005515,GO:0000074,GO:0001890,GO:0000320,GO:0007067
1414	1	6	8	PH_hs_0000263	0									Hs.591629	940	CD28	CD28 molecule	NM_006139	2	204279442	204310801	q33.2	Cell adhesion molecules (CAMs);; T cell receptor signaling pathway;; Type I diabetes mellitus	h_asbcellPathway;; h_bbcellPathway;; h_tcapoptosisPathway;; h_tob1Pathway;; h_nktPathway;; h_tcytotoxicPathway;; h_thelperPathway;; h_th1th2Pathway;; h_ctla4Pathway	Antigen Dependent B Cell Activation;; Bystander B Cell Activation;; HIV Induced T Cell Apoptosis;; Role of Tob in T-cell activation;; Selective expression of chemokine receptors during T-cell polarization;; T Cytotoxic Cell Surface Molecules;; T Helper Ce	cell;; cell part	cell part;; cell surface;; membrane;; membrane part	binding;; molecular transducer activity	protein binding;; signal transducer activity	biological regulation;; cellular process;; developmental process;; immune system process;; metabolic process;; multicellular organismal process;; reproduction;; reproductive process;; response to stimulus;; viral reproduction	T cell selection;; anatomical structure development;; biosynthetic process;; cell activation;; cell communication;; cell cycle;; cell cycle process;; cell development;; cell proliferation;; cellular developmental process;; cellular metabolic process;; cytokine production;; death;; immune effector process;; immune response;; immune system development;; leukocyte activation;; macromolecule metaboli…	1	ENSG00000178562	ENST00000324106,ENST00000374481	2	CD28,SLC17A6	T-cell-specific surface glycoprotein CD28 precursor (TP44). [Source:Uniprot/SWISSPROT;Acc:P10747]	GO:0005886,GO:0006955,GO:0005887,GO:0045840,GO:0042089,GO:0045727,GO:0048304,GO:0015026,GO:0031295,GO:0045060,GO:0045086,GO:0009897,GO:0006959,GO:0016020,GO:0008624,GO:0045070,GO:0045768,GO:0042802,GO:0007166,GO:0042102
37741	1	109	337	PH_hs_0000264	0									Hs.458345	6716	SRD5A2	Steroid-5-alpha-reductase, alpha polypeptide 2 (3-oxo-5 alpha-steroid delta 4-dehydrogenase alpha 2)	NM_000348	2	31603159	31659544	p23.1	Androgen and estrogen metabolism;; Bile acid biosynthesis			cell;; cell part;; organelle	cell fraction;; cell part;; intracellular;; intracellular organelle;; intracellular part;; membrane;; membrane part;; membrane-bound organelle	catalytic activity	oxidoreductase activity	cellular process;; developmental process;; metabolic process;; multicellular organismal process;; reproduction;; reproductive process	anatomical structure development;; biosynthetic process;; cell communication;; cellular developmental process;; cellular metabolic process;; multicellular organismal development;; primary metabolic process;; reproductive developmental process;; reproductive process	1	ENSG00000049319	ENST00000233139	2	SRD5A2	3-oxo-5-alpha-steroid 4-dehydrogenase 2 (EC 1.3.99.5) (Steroid 5- alpha-reductase 2) (SR type 2) (5 alpha-SR2) (Type II 5-alpha reductase). [Source:Uniprot/SWISSPROT;Acc:P31213]	GO:0030154,GO:0005783,GO:0016020,GO:0007267,GO:0005792,GO:0016491,GO:0016021,GO:0006702,GO:0030539,GO:0003865,GO:0042493,GO:0048545,GO:0043434,GO:0010033,GO:0006706,GO:0007530,GO:0007548,GO:0008584,GO:0009917
21790	1	62	195	PH_hs_0000265	0									Hs.1992	6736	SRY	Sex determining region Y	NM_003140	Y	2714896	2715792	p11.31				cell;; cell part;; organelle	cell part;; intracellular;; intracellular organelle;; intracellular part;; membrane-bound organelle	binding;; transcription regulator activity	nucleic acid binding;; protein binding;; transcription activator activity	biological regulation;; cellular process;; developmental process;; metabolic process;; multicellular organismal process;; reproduction;; reproductive process	cellular developmental process;; cellular metabolic process;; macromolecule metabolic process;; multicellular organismal development;; primary metabolic process;; regulation of biological process;; regulation of cellular process;; regulation of metabolic process;; reproductive developmental process;; reproductive process	1	ENSG00000184895	ENST00000383070	Y	SRY	Sex-determining region Y protein (Testis-determining factor). [Source:Uniprot/SWISSPROT;Acc:Q05066]	GO:0030154,GO:0030238,GO:0008301,GO:0003677,GO:0005515,GO:0006355,GO:0005737,GO:0005634,GO:0006350,GO:0000785,GO:0016563,GO:0007548
6680	1	72	60	PH_hs_0000266	1	2165	2159.75	3104.5	3300	0.00171677	0.0431695	0.566469	0.0087271	Hs.2006	2947	GSTM3	Glutathione S-transferase M3 (brain)	NM_000849	1	110078076	110084563	p13.3	Glutathione metabolism;; Metabolism of xenobiotics by cytochrome P450			cell;; cell part	cell part;; intracellular;; intracellular part	binding;; catalytic activity	protein binding;; transferase activity	cellular process;; developmental process;; metabolic process;; multicellular organismal process	anatomical structure development;; cell development;; cellular developmental process;; multicellular organismal development	1	ENSG00000134202	ENST00000256594,ENST00000361066	1	GSTM3	Glutathione S-transferase Mu 3 (EC 2.5.1.18) (GSTM3-3) (GST class-mu 3) (hGSTM3-3). [Source:Uniprot/SWISSPROT;Acc:P21266]	GO:0005737,GO:0016740,GO:0004364,GO:0008152,GO:0008065,GO:0005515
4997	1	69	45	PH_hs_0000267	0									Hs.2007	356	FASLG	Fas ligand (TNF superfamily, member 6)	NM_000639	1	170894807	170902633	q24.3	Apoptosis;; Cytokine-cytokine receptor interaction;; MAPK signaling pathway;; Natural killer cell mediated cytotoxicity;; Type I diabetes mellitus	h_aktPathway;; h_asbcellPathway;; h_bbcellPathway;; h_ctlPathway;; h_fasPathway;; h_tcapoptosisPathway;; h_HivnefPathway;; h_il2rbPathway;; h_keratinocytePathway;; h_ptenPathway;; h_pmlPathway;; h_achPathway;; h_hsp27Pathway	AKT Signaling Pathway;; Antigen Dependent B Cell Activation;; Bystander B Cell Activation;; CTL mediated immune response against target cells;; FAS signaling pathway ( CD95 );; HIV Induced T Cell Apoptosis;; HIV-I Nef: negative effector of Fas and TNF;; I	cell;; cell part;; extracellular region;; extracellular region part	cell part;; extracellular region part;; extracellular space;; membrane;; membrane part	binding;; molecular transducer activity	protein binding;; signal transducer activity	biological regulation;; cellular process;; developmental process;; immune system process;; response to stimulus	cell communication;; cell development;; cellular developmental process;; death;; immune response;; regulation of biological process;; regulation of cellular process	1	ENSG00000117560	ENST00000340030,ENST00000367721	1	FASLG,PABPC1	Tumor necrosis factor ligand superfamily member 6 (Fas antigen ligand) (Fas ligand) (CD178 antigen) (CD95L protein) (Apoptosis antigen ligand) (APTL) [Contains: Tumor necrosis factor ligand superfamily member 6, membrane form; Tumor necrosis factor ligand [Source:Uniprot/SWISSPROT;Acc:P48023]	GO:0001584,GO:0006955,GO:0006915,GO:0007155,GO:0005887,GO:0005576,GO:0005179,GO:0005198,GO:0004871,GO:0007267,GO:0005125,GO:0006917,GO:0005164,GO:0015629,GO:0016020,GO:0005615,GO:0007186,GO:0007165,GO:0016021,GO:0046666,GO:0009897,GO:0008624,GO:0043065,GO:0005199,GO:0043123
17086	1	62	153	PH_hs_0000268	0									Hs.2012	6947	TCN1	Transcobalamin I (vitamin B12 binding protein, R binder family)	NM_001062	11	59376856	59390617	q12.1						binding;; transporter activity	ion binding;; substrate-specific transporter activity;; transmembrane transporter activity;; vitamin binding	establishment of localization;; localization	establishment of localization;; transport	1	ENSG00000134827	ENST00000257264	11	TCN1	Transcobalamin-1 precursor (Transcobalamin I) (TCI) (TC I). [Source:Uniprot/SWISSPROT;Acc:P20061]	GO:0031419,GO:0050897,GO:0015889,GO:0006824,GO:0015087,GO:0016887,GO:0005524,GO:0006811
21734	1	6	195	PH_hs_0000269	1	470.25	344.25	288	402.75	0.218773	0.234935	-0.237751	0.543234	Hs.153479	9700	SP1	Sp1 transcription factor	NM_138473	12	52060245	52096491	q13.13	Cell cycle			cell;; cell part;; organelle;; organelle part	cell part;; intracellular;; intracellular organelle;; intracellular organelle part;; intracellular part;; membrane-bound organelle;; non-membrane-bound organelle;; organelle part	binding;; catalytic activity	hydrolase activity;; protein binding	biological regulation;; cellular process;; developmental process;; establishment of localization;; localization;; metabolic process	cell cycle;; cell cycle process;; cell development;; cell division;; cellular component organization and biogenesis;; cellular developmental process;; cellular localization;; cellular metabolic process;; chromosome segregation;; death;; establishment of cellular localization;; establishment of localization;; establishment of organelle localization;; macromolecule metabolic process;; primary metab…	1	ENSG00000185591	ENST00000327443	12	SP1	Transcription factor Sp1. [Source:Uniprot/SWISSPROT;Acc:P08047]	GO:0045893,GO:0042803,GO:0003700,GO:0005634,GO:0005515,GO:0003690,GO:0046872,GO:0006357,GO:0008022,GO:0008270,GO:0006350,GO:0043565,GO:0005622,GO:0003676,GO:0016563,GO:0003702,GO:0045817
26522	1	22	280	PH_hs_0000270	0									Hs.2022	7053	TGM3	Transglutaminase 3 (E polypeptide, protein-glutamine-gamma-glutamyltransferase)	NM_003245	20	2224674	2269724	p13				cell;; cell part	cell part;; intracellular;; intracellular part;; membrane;; membrane part	binding;; catalytic activity	hydrolase activity;; ion binding;; nucleotide binding;; transferase activity	cellular process;; developmental process;; metabolic process;; multicellular organismal process	anatomical structure development;; anatomical structure morphogenesis;; cellular component organization and biogenesis;; cellular developmental process;; cellular metabolic process;; keratinization;; macromolecule metabolic process;; molting cycle;; multicellular organismal development;; primary metabolic process	1	ENSG00000125780	ENST00000381458	20	TGM3	Protein-glutamine gamma-glutamyltransferase E precursor (EC 2.3.2.13) (TGase E) (TGE) (TG(E)) (Transglutaminase-3) [Contains: Protein- glutamine gamma-glutamyltransferase E 50 kDa non-catalytic chain; Protein-glutamine gamma-glutamyltransferase E 27 kDa c [Source:Uniprot/SWISSPROT;Acc:Q08188]	GO:0005737,GO:0031424,GO:0006464,GO:0008415,GO:0005525,GO:0000287,GO:0003924,GO:0005509,GO:0019003,GO:0018149,GO:0030216,GO:0051262,GO:0031069,GO:0031234,GO:0016746,GO:0043163,GO:0003810
24940	1	76	223	PH_hs_0000271	1	3867.5	2920	4400.25	5425	0.197417	0.147499	0.533614	0.161459	Hs.592317	7043	TGFB3	Transforming growth factor, beta 3	NM_003239	14	75494194	75517242	q24.3	Cell cycle;; Chronic myeloid leukemia;; Colorectal cancer;; Cytokine-cytokine receptor interaction;; MAPK signaling pathway;; Pancreatic cancer;; Renal cell carcinoma;; TGF-beta signaling pathway					binding	protein binding	biological regulation;; cellular process;; developmental process;; growth;; multicellular organismal process	anatomical structure development;; anatomical structure morphogenesis;; cell communication;; cell cycle;; cell cycle process;; cell development;; cell growth;; cell proliferation;; cellular component organization and biogenesis;; cellular developmental process;; embryonic development;; multicellular organismal development;; regulation of biological process;; regulation of biological quality;; reg…	1	ENSG00000119699	ENST00000238682	14	HYI,TGFB3	Transforming growth factor beta-3 precursor (TGF-beta-3). [Source:Uniprot/SWISSPROT;Acc:P10600]	GO:0008083,GO:0008283,GO:0016049,GO:0008285,GO:0007267,GO:0005515,GO:0000074,GO:0007165,GO:0001837,GO:0009887,GO:0040007,GO:0009790,GO:0005160,GO:0001701,GO:0043065,GO:0043627,GO:0007184,GO:0000187,GO:0030512,GO:0048702
37007	1	47	331	PH_hs_0000272	0									Hs.2042	7180	CRISP2	Cysteine-rich secretory protein 2	NM_003296	6	49768030	49789215	p12.3				extracellular region;; extracellular region part	extracellular region part;; extracellular space					1	ENSG00000124490	ENST00000211238,ENST00000339139,ENST00000354620,ENST00000393670	6	CRISP2	Cysteine-rich secretory protein 2 precursor (CRISP-2) (Testis-specific protein TPX-1). [Source:Uniprot/SWISSPROT;Acc:P16562]	GO:0005576,GO:0005615
17030	1	6	153	PH_hs_0000273	1	5029.25	5152	5837.5	5128.5	0.0170504	0.0914351	0.107123	0.389319	Hs.246506	291	SLC25A4	Solute carrier family 25 (mitochondrial carrier; adenine nucleotide translocator), member 4	NM_001151	4	186301391	186305418	q35.1	Calcium signaling pathway			cell;; cell part;; envelope;; organelle;; organelle part	cell part;; intracellular;; intracellular organelle;; intracellular organelle part;; intracellular part;; membrane;; membrane part;; membrane-bound organelle;; organelle envelope;; organelle membrane;; organelle part	binding;; transporter activity	substrate-specific transporter activity;; transmembrane transporter activity	cellular process;; establishment of localization;; localization;; metabolic process	cellular component organization and biogenesis;; cellular localization;; establishment of cellular localization;; establishment of localization;; generation of precursor metabolites and energy;; transport	1	ENSG00000151729	ENST00000281456	4	XKR4,SLC25A4	ADP/ATP translocase 1 (Adenine nucleotide translocator 1) (ANT 1) (ADP,ATP carrier protein 1) (Solute carrier family 25 member 4) (ADP,ATP carrier protein, heart/skeletal muscle isoform T1). [Source:Uniprot/SWISSPROT;Acc:P12235]	GO:0006839,GO:0005743,GO:0005488,GO:0016020,GO:0000002,GO:0005739,GO:0005215,GO:0006810,GO:0005887,GO:0015207,GO:0006091,GO:0051935,GO:0015866,GO:0005471,GO:0015867
27078	1	86	242	PH_hs_0000274	1	861.25	999.25	698.5	839.5	0.104897	0.129652	-0.274635	0.24375	Hs.591286	5806	PTX3	Pentraxin-related gene, rapidly induced by IL-1 beta	NM_002852	3	158637300	158644069	q25.32				extracellular region		binding	carbohydrate binding;; pattern binding	biological regulation;; cellular process;; establishment of localization;; immune system process;; localization;; metabolic process;; multi-organism process;; response to stimulus	biosynthetic process;; cellular component organization and biogenesis;; cellular metabolic process;; defense response;; establishment of localization;; immune effector process;; immune response;; nitrogen compound metabolic process;; regulation of biological process;; regulation of cellular process;; regulation of metabolic process;; response to biotic stimulus;; response to external stimulus;; r…	1	ENSG00000163661	ENST00000295927	3	PTX3	Pentraxin-related protein PTX3 precursor (Pentaxin-related protein PTX3) (Tumor necrosis factor-inducible protein TSG-14). [Source:Uniprot/SWISSPROT;Acc:P26022]	GO:0006954,GO:0001878,GO:0001872,GO:0008228,GO:0050766,GO:0045429,GO:0005576
23316	1	20	209	PH_hs_0000276	1	188	243	484	503.25	0.180468	0.0275752	1.19573	0.0107968	Hs.2057	7372	UMPS	Uridine monophosphate synthetase (orotate phosphoribosyl transferase and orotidine-5'-decarboxylase)	NM_000373	3	125931902	125946318	q21.2	Pyrimidine metabolism					catalytic activity	lyase activity;; transferase activity	cellular process;; metabolic process	biosynthetic process;; cellular metabolic process;; primary metabolic process	1	ENSG00000114491	ENST00000232607	3	DNAJA3,UMPS	Uridine 5'-monophosphate synthase (UMP synthase) [Includes: Orotate phosphoribosyltransferase (EC 2.4.2.10) (OPRTase); Orotidine 5'- phosphate decarboxylase (EC 4.1.1.23) (OMPdecase)]. [Source:Uniprot/SWISSPROT;Acc:P11172]	GO:0009116,GO:0016829,GO:0016757,GO:0008152,GO:0016740,GO:0006221,GO:0006207,GO:0004588,GO:0004590,GO:0006222
24870	1	6	223	PH_hs_0000277	1	669.25	702.75	173	122.75	0.0345307	0.240285	-2.21383	0.00313402	Hs.524368	7421	VDR	Vitamin D (1,25- dihydroxyvitamin D3) receptor	NM_000376	12	46521588	46585081	q13.11		h_vdrPathway;; h_nuclearRsPathway	Control of Gene Expression by Vitamin D Receptor;; Nuclear Receptors in Lipid Metabolism and Toxicity	cell;; cell part;; organelle	cell part;; intracellular;; intracellular organelle;; intracellular part;; membrane-bound organelle	binding;; molecular transducer activity;; transcription regulator activity	ion binding;; nucleic acid binding;; protein binding;; signal transducer activity;; transcription factor activity	biological regulation;; cellular process;; developmental process;; establishment of localization;; localization;; metabolic process;; multicellular organismal process	anatomical structure development;; anatomical structure morphogenesis;; cell communication;; cellular homeostasis;; cellular metabolic process;; digestion;; digestive process;; establishment of localization;; macromolecule metabolic process;; multicellular organismal development;; primary metabolic process;; regulation of biological process;; regulation of biological quality;; regulation of cellu…	1	ENSG00000111424	ENST00000229022,ENST00000395324	12	VDR	Vitamin D3 receptor (VDR) (1,25-dihydroxyvitamin D3 receptor). [Source:Uniprot/SWISSPROT;Acc:P11473]	GO:0007275,GO:0006350,GO:0007165,GO:0005515,GO:0005634,GO:0003700,GO:0043565,GO:0046872,GO:0006874,GO:0009887,GO:0006816,GO:0001501,GO:0050892,GO:0008434,GO:0006355,GO:0003677,GO:0016481,GO:0004879,GO:0003707,GO:0008270
21804	1	76	195	PH_hs_0000278	1	452.25	529.25	819.75	931.5	0.110947	0.0902432	0.835325	0.0297049	Hs.590941	7554	ZNF8	Zinc finger protein 8	NM_021089	19	63482129	63499066	q13.43				cell;; cell part;; organelle	cell part;; intracellular;; intracellular organelle;; intracellular part;; membrane-bound organelle	binding	ion binding;; nucleic acid binding;; protein binding	biological regulation;; cellular process;; metabolic process	cell communication;; cellular metabolic process;; macromolecule metabolic process;; primary metabolic process;; regulation of biological process;; regulation of cellular process;; regulation of metabolic process	1	ENSG00000083842	ENST00000196548	19	ZNF8	Zinc finger protein 8 (Zinc finger protein HF.18). [Source:Uniprot/SWISSPROT;Acc:P17098]	GO:0008270,GO:0005622,GO:0003676,GO:0030509,GO:0005634,GO:0005515,GO:0006350,GO:0046872,GO:0003677,GO:0000122,GO:0006355
8262	1	86	74	PH_hs_0000279	0									Hs.2090	5732	PTGER2	Prostaglandin E receptor 2 (subtype EP2), 53kDa	NM_000956	14	51850862	51865070	q22.1	Neuroactive ligand-receptor interaction	h_eicosanoidPathway	Eicosanoid Metabolism	cell;; cell part	cell part;; membrane;; membrane part	molecular transducer activity	signal transducer activity	cellular process	cell communication	1	ENSG00000125384	ENST00000245457	14	PTGER2	Prostaglandin E2 receptor EP2 subtype (Prostanoid EP2 receptor) (PGE receptor, EP2 subtype). [Source:Uniprot/SWISSPROT;Acc:P43116]	GO:0016021,GO:0004960,GO:0004956,GO:0004872,GO:0007186,GO:0016020,GO:0007165,GO:0004957,GO:0005887,GO:0001584
20764	1	44	186	PH_hs_0000280	1	9645.5	9639.75	1483.5	862	0.000421655	0.374732	-3.03953	0.00134347	Hs.518249	7555	CNBP	CCHC-type zinc finger, nucleic acid binding protein	NM_003418	3	130371121	130385389	q21.3				cell;; cell part;; organelle	cell part;; intracellular;; intracellular organelle;; intracellular part;; membrane-bound organelle	binding;; transcription regulator activity	ion binding;; nucleic acid binding;; protein binding;; transcription factor activity	biological regulation;; cellular process;; metabolic process	biosynthetic process;; cell proliferation;; cellular metabolic process;; macromolecule metabolic process;; primary metabolic process;; regulation of biological process;; regulation of cellular process;; regulation of metabolic process	1	ENSG00000169714	ENST00000307433,ENST00000393290	3	CNBP	Cellular nucleic acid-binding protein (CNBP) (Zinc finger protein 9). [Source:Uniprot/SWISSPROT;Acc:P62633]	GO:0003697,GO:0003727,GO:0046872,GO:0006355,GO:0006695,GO:0005737,GO:0008270,GO:0005515,GO:0006350,GO:0005634,GO:0045944,GO:0005829,GO:0008284,GO:0005783,GO:0003700,GO:0003676
24926	1	62	223	PH_hs_0000281	0									Hs.2131	552	AVPR1A	Arginine vasopressin receptor 1A	NM_000706	12	61826482	61832857	q14.2	Calcium signaling pathway;; Neuroactive ligand-receptor interaction			cell;; cell part;; organelle	cell part;; intracellular;; intracellular organelle;; intracellular part;; membrane;; membrane part;; membrane-bound organelle	binding;; molecular transducer activity	peptide binding;; protein binding;; signal transducer activity	biological regulation;; cellular process;; metabolic process;; multicellular organismal process	cell communication;; cellular homeostasis;; circulation;; generation of precursor metabolites and energy;; regulation of a molecular function;; regulation of biological quality	1	ENSG00000166148	ENST00000299178	12	AVPR1A	Vasopressin V1a receptor (V1aR) (Vascular/hepatic-type arginine vasopressin receptor) (Antidiuretic hormone receptor 1a) (AVPR V1a). [Source:Uniprot/SWISSPROT;Acc:P37288]	GO:0006091,GO:0007204,GO:0045028,GO:0005768,GO:0005887,GO:0005886,GO:0001584,GO:0007186,GO:0007165,GO:0004990,GO:0001992,GO:0005080,GO:0016021,GO:0031894,GO:0042631,GO:0035176,GO:0031410,GO:0019722,GO:0017046,GO:0004872,GO:0008015,GO:0007202,GO:0005000
6928	1	96	62	PH_hs_0000282	1	573.75	490.5	1211	1070.75	0.110626	0.086926	1.1003	0.0174764	Hs.591160	2059	EPS8	Epidermal growth factor receptor pathway substrate 8	NM_004447	12	15664342	15833601	p12.3						binding;; molecular transducer activity	molecular adaptor activity;; protein binding;; signal transducer activity	cellular process	cell communication;; cell proliferation	1	ENSG00000151491	ENST00000281172	12	EPS8,GJB3	Epidermal growth factor receptor kinase substrate 8. [Source:Uniprot/SWISSPROT;Acc:Q12929]	GO:0007173,GO:0005070,GO:0005515,GO:0007165,GO:0008283
1948	1	44	18	PH_hs_0000283	0									Hs.2149	81569	ACTL8	Actin-like 8	NM_030812	1	17954430	18026143	p36.13				cell;; cell part;; organelle	cell part;; intracellular;; intracellular organelle;; intracellular part;; non-membrane-bound organelle	binding;; structural molecule activity	protein binding			1	ENSG00000117148	ENST00000235799,ENST00000325482,ENST00000375406	1	ACTL8	Actin-like protein 8. [Source:Uniprot/SWISSPROT;Acc:Q9H568]	GO:0005856,GO:0005198,GO:0005737,GO:0005515
12928	1	48	116	PH_hs_0000284	0									Hs.2157	7454	WAS	Wiskott-Aldrich syndrome (eczema-thrombocytopenia)	NM_000377	X	48427152	48434759	p11.23	Adherens junction;; Pathogenic Escherichia coli infection - EHEC;; Pathogenic Escherichia coli infection - EPEC;; Regulation of actin cytoskeleton			cell;; cell part;; organelle;; organelle part	cell part;; intracellular;; intracellular organelle;; intracellular part;; membrane;; membrane part;; membrane-bound organelle;; non-membrane-bound organelle;; organelle membrane;; organelle part;; vesicle	binding;; enzyme regulator activity	GTPase regulator activity;; protein binding	cellular process;; developmental process;; establishment of localization;; immune system process;; localization;; metabolic process;; multicellular organismal process;; response to stimulus	anatomical structure development;; cell activation;; cellular component organization and biogenesis;; cellular localization;; cellular metabolic process;; coagulation;; defense response;; establishment of cellular localization;; establishment of localization;; immune response;; leukocyte activation;; macromolecule metabolic process;; multicellular organismal development;; primary metabolic proces…	1	ENSG00000015285	ENST00000376701	X	SUCLA2,WAS	Wiskott-Aldrich syndrome protein (WASp). [Source:Uniprot/SWISSPROT;Acc:P42768]	GO:0006955,GO:0007155,GO:0001584,GO:0005737,GO:0042802,GO:0007596,GO:0042110,GO:0015629,GO:0006952,GO:0008154,GO:0030048,GO:0016197,GO:0005083,GO:0005199,GO:0030041,GO:0007186,GO:0005515,GO:0005198,GO:0008544,GO:0005576,GO:0005179,GO:0006461,GO:0016021,GO:0012506
12914	1	34	116	PH_hs_0000285	0									Hs.2159	176	AGC1	Aggrecan 1 (chondroitin sulfate proteoglycan 1, large aggregating proteoglycan, antigen identified by monoclonal antibody A0122)	NM_001135	15	87147677	87219589	q26.1				extracellular matrix;; extracellular region;; extracellular region part	extracellular region part;; proteinaceous extracellular matrix	binding;; structural molecule activity	carbohydrate binding;; extracellular matrix structural constituent;; pattern binding	biological adhesion;; cellular process;; developmental process;; metabolic process;; multicellular organismal process	anatomical structure development;; cell adhesion;; cellular component organization and biogenesis;; cellular metabolic process;; macromolecule metabolic process;; multicellular organismal development;; primary metabolic process	1	ENSG00000157766	ENST00000268134,ENST00000338824,ENST00000352105	15	ACAN	Aggrecan core protein precursor (Cartilage-specific proteoglycan core protein) (CSPCP) (Chondroitin sulfate proteoglycan core protein 1) [Contains: Aggrecan core protein 2]. [Source:Uniprot/SWISSPROT;Acc:P16112]	GO:0005604,GO:0001502,GO:0005515,GO:0030199,GO:0030166,GO:0005575,GO:0005578,GO:0005509,GO:0001501,GO:0005529,GO:0007155,GO:0006508,GO:0030021,GO:0005540,GO:0030198
23302	1	6	209	PH_hs_0000287	1	399.5	385.5	561.75	554	0.0252216	0.00982313	0.507249	0.00233252	Hs.2164	5473	PPBP	Pro-platelet basic protein (chemokine (C-X-C motif) ligand 7)	NM_002704	4	75071621	75072764	q13.3	Cytokine-cytokine receptor interaction;; Leukocyte transendothelial migration			extracellular region;; extracellular region part	extracellular region part;; extracellular space	binding;; transporter activity	protein binding;; substrate-specific transporter activity;; transmembrane transporter activity	biological regulation;; cellular process;; establishment of localization;; immune system process;; localization;; multi-organism process;; response to stimulus	behavior;; cell cycle;; cell cycle process;; cell proliferation;; defense response;; establishment of localization;; immune response;; regulation of biological process;; regulation of cellular process;; response to biotic stimulus;; response to chemical stimulus;; response to external stimulus;; response to other organism;; transport	1	ENSG00000163736	ENST00000296028	4	PPBP	Platelet basic protein precursor (PBP) (Small inducible cytokine B7) (CXCL7) (Leukocyte-derived growth factor) (LDGF) (Macrophage-derived growth factor) (MDGF) [Contains: Connective tissue-activating peptide III (CTAP-III) (Low-affinity platelet factor IV [Source:Uniprot/SWISSPROT;Acc:P02775]	GO:0006955,GO:0006935,GO:0015758,GO:0005355,GO:0005125,GO:0008009,GO:0000074,GO:0005615,GO:0008083,GO:0008283,GO:0005576,GO:0042742
22346	1	58	200	PH_hs_0000288	0									Hs.2171	2662	GDF10	Growth differentiation factor 10	NM_004962	10	48045794	48059172	q11.22				extracellular region;; extracellular region part	extracellular region part;; extracellular space	binding	protein binding	cellular process;; developmental process;; multicellular organismal process	anatomical structure development;; cell communication;; multicellular organismal development	1	ENSG00000107623	ENST00000224605,ENST00000374247	10	GDF10,CCDC53	Bone morphogenetic protein 3b precursor (BMP-3b) (Growth/differentiation factor 10) (GDF-10) (Bone-inducing protein) (BIP). [Source:Uniprot/SWISSPROT;Acc:P55107]	GO:0008083,GO:0005576,GO:0005125,GO:0001501,GO:0007179,GO:0005615
181	1	69	2	PH_hs_0000289	0									Hs.2178	8349	HIST2H2BE	Histone cluster 2, H2be	NM_003528	1	148122635	148124856	q21.2				cell;; cell part;; macromolecular complex;; organelle;; organelle part	cell part;; intracellular;; intracellular organelle;; intracellular organelle part;; intracellular part;; membrane-bound organelle;; non-membrane-bound organelle;; organelle part;; protein complex	binding	nucleic acid binding;; protein binding	cellular process;; metabolic process;; multi-organism process;; response to stimulus	cellular component organization and biogenesis;; cellular metabolic process;; defense response;; macromolecule metabolic process;; primary metabolic process;; response to biotic stimulus;; response to other organism	1	ENSG00000184678	ENST00000369155	1	HIST2H2BE	Histone H2B type 2-E (H2B.q) (H2B/q) (H2B-GL105). [Source:Uniprot/SWISSPROT;Acc:Q16778]	GO:0003677,GO:0007001,GO:0006334,GO:0005694,GO:0000786,GO:0042742,GO:0005515,GO:0005634
14060	1	60	126	PH_hs_0000290	0									Hs.646410		PMCH	Pro-melanin-concentrating hormone	NM_002674	12	101114368	101115744	q23.2										1	ENSG00000183395	ENST00000329406	12	KLRC2,PMCH	Pro-MCH precursor [Contains: Neuropeptide-glycine-glutamic acid (NGE) (Neuropeptide G-E); Neuropeptide-glutamic acid-isoleucine (NEI) (Neuropeptide E-I); Melanin-concentrating hormone (MCH)]. [Source:Uniprot/SWISSPROT;Acc:P20382]	GO:0030354,GO:0007631,GO:0007218,GO:0007268,GO:0007283,GO:0005576,GO:0030154,GO:0007165,GO:0007275
1362	1	18	13	PH_hs_0000291	0													NM_001083116	10	72027109	72032537	q22.1										1	ENSG00000180644	ENST00000318971,ENST00000373209	10	PRF1	Perforin-1 precursor (P1) (Lymphocyte pore-forming protein) (PFP) (Cytolysin). [Source:Uniprot/SWISSPROT;Acc:P14222]	GO:0006968,GO:0016023,GO:0006926,GO:0019836,GO:0006927,GO:0009405,GO:0016020,GO:0005509,GO:0007623,GO:0045471,GO:0019835,GO:0016021,GO:0005829
38525	1	109	344	PH_hs_0000292	1	1117.75	1174.75	1035.5	1236.75	0.0351626	0.125255	-0.0128002	0.931703	Hs.2210	9326	ZNHIT3	Zinc finger, HIT type 3	NM_004773	17	31916585	31925775	q12				cell;; cell part	cell part;; intracellular	binding;; molecular transducer activity	ion binding;; protein binding;; signal transducer activity	biological regulation;; cellular process;; metabolic process	cellular metabolic process;; macromolecule metabolic process;; primary metabolic process;; regulation of biological process;; regulation of cellular process;; regulation of metabolic process	1	ENSG00000108278	ENST00000225410	17	ZNHIT3	Zinc finger HIT domain-containing protein 3 (Thyroid receptor- interacting protein 3) (TRIP-3) (Thyroid hormone receptor interactor 3) (HNF-4a coactivator). [Source:Uniprot/SWISSPROT;Acc:Q15649]	GO:0005622,GO:0046966,GO:0004872,GO:0046872,GO:0006355,GO:0008270
25390	1	78	227	PH_hs_0000293	1	1615.25	1884	562	637	0.108615	0.0884621	-1.54521	0.0143966	Hs.429666	1054	CEBPG	CCAAT/enhancer binding protein (C/EBP), gamma	NM_001806	19	38556448	38565431	q13.11				cell;; cell part;; organelle	cell part;; intracellular;; intracellular organelle;; intracellular part;; membrane-bound organelle	binding;; transcription regulator activity	nucleic acid binding;; protein binding;; transcription factor activity	biological regulation;; cell killing;; cellular process;; developmental process;; immune system process;; metabolic process;; multicellular organismal process;; response to stimulus	anatomical structure development;; anatomical structure morphogenesis;; biosynthetic process;; cell activation;; cell development;; cellular developmental process;; cellular metabolic process;; cytokine production;; death;; defense response;; immune effector process;; immune response;; immune system development;; leukocyte activation;; leukocyte mediated cytotoxicity;; macromolecule metabolic pro…	1	ENSG00000153879	ENST00000284000	19	CEBPG	CCAAT/enhancer-binding protein gamma (C/EBP gamma). [Source:Uniprot/SWISSPROT;Acc:P53567]	GO:0003700,GO:0043565,GO:0045449,GO:0043388,GO:0042267,GO:0043353,GO:0001889,GO:0006355,GO:0051091,GO:0045739,GO:0043433,GO:0030183,GO:0045078,GO:0006955,GO:0005634,GO:0046982,GO:0003677,GO:0008134,GO:0046983,GO:0006350
22254	1	78	199	PH_hs_0000294	0									Hs.2229	5456	POU3F4	POU domain, class 3, transcription factor 4	NM_000307	X	82649940	82651431	q21.1				cell;; cell part;; organelle	cell part;; intracellular;; intracellular organelle;; intracellular part;; membrane-bound organelle	binding;; transcription regulator activity	nucleic acid binding;; transcription factor activity	biological regulation;; cellular process;; developmental process;; metabolic process;; multicellular organismal process	anatomical structure development;; anatomical structure morphogenesis;; cellular metabolic process;; macromolecule metabolic process;; multicellular organismal development;; neurological process;; primary metabolic process;; regulation of biological process;; regulation of cellular process;; regulation of metabolic process	1	ENSG00000196767	ENST00000373200	X	POU3F4,CD38	POU domain, class 3, transcription factor 4 (Brain-specific homeobox/POU domain protein 4) (Brain-4) (Brn-4). [Source:Uniprot/SWISSPROT;Acc:P49335]	GO:0009887,GO:0048839,GO:0007605,GO:0003700,GO:0043565,GO:0006355,GO:0003677,GO:0005634
237	1	13	3	PH_hs_0000295	0									Hs.2233	1440	CSF3	Colony stimulating factor 3 (granulocyte)	NM_000759	17	35425213	35427591	q21.1	Cytokine-cytokine receptor interaction;; Hematopoietic cell lineage;; Jak-STAT signaling pathway	h_granulocytesPathway;; h_inflamPathway;; h_erythPathway;; h_il17Pathway;; h_stemPathway	Adhesion and Diapedesis of Granulocytes;; Cytokines and Inflammatory Response;; Erythrocyte Differentiation Pathway;; IL 17 Signaling Pathway;; Regulation of hematopoiesis by cytokines	extracellular region;; extracellular region part	extracellular region part;; extracellular space	binding	protein binding	biological regulation;; cellular process;; developmental process;; immune system process;; multicellular organismal process;; response to stimulus	anatomical structure development;; cell communication;; cell proliferation;; cellular developmental process;; defense response;; immune response;; immune system development;; multicellular organismal development;; regulation of biological process;; regulation of cellular process	1	ENSG00000108342	ENST00000225474,ENST00000331769,ENST00000394149	17	CSF3	Granulocyte colony-stimulating factor precursor (G-CSF) (Pluripoietin) (Filgrastim) (Lenograstim). [Source:Uniprot/SWISSPROT;Acc:P09919]	GO:0005138,GO:0005130,GO:0030851,GO:0019221,GO:0006968,GO:0005125,GO:0007267,GO:0019899,GO:0008284,GO:0005576,GO:0006955,GO:0007275,GO:0005615
29840	1	48	267	PH_hs_0000296	0									Hs.409989	4752	NEK3	NIMA (never in mitosis gene a)-related kinase 3	NM_002498	13	51604779	51631997	q14.3				cell;; cell part;; organelle	cell part;; intracellular;; intracellular organelle;; intracellular part;; membrane-bound organelle	binding;; catalytic activity	ion binding;; nucleotide binding;; protein binding;; transferase activity	cellular process;; metabolic process	cell cycle;; cell cycle process;; cell division;; cellular metabolic process;; macromolecule metabolic process;; primary metabolic process	1	ENSG00000136098	ENST00000258597,ENST00000339406,ENST00000378101,ENST00000400357	13	FUSIP1,NEK3	Serine/threonine-protein kinase Nek3 (EC 2.7.11.1) (NimA-related protein kinase 3) (HSPK 36). [Source:Uniprot/SWISSPROT;Acc:P51956]	GO:0007049,GO:0004674,GO:0005524,GO:0000166,GO:0006468,GO:0016740,GO:0051301,GO:0004672,GO:0007067,GO:0005634,GO:0005515,GO:0004713,GO:0000287
34015	1	79	304	PH_hs_0000297	0									Hs.523732	7356	SCGB1A1	Secretoglobin, family 1A, member 1 (uteroglobin)	NM_003357	11	61943098	61947242	q12.3						binding;; enzyme regulator activity	enzyme inhibitor activity;; protein binding;; steroid binding	cellular process;; developmental process;; multi-organism process;; multicellular organismal process;; reproduction;; reproductive process	anatomical structure development;; anatomical structure morphogenesis;; cell communication;; embryo implantation;; female pregnancy;; multicellular organismal development;; reproductive process	1	ENSG00000149021	ENST00000278282	11	SCGB1A1	Uteroglobin precursor (Secretoglobin family 1A member 1) (Clara cell phospholipid-binding protein) (CCPBP) (Clara cells 10 kDa secretory protein) (CC10) (Urinary protein 1) (Urine protein 1) (UP1). [Source:Uniprot/SWISSPROT;Acc:P11684]	GO:0007165,GO:0005488,GO:0005576,GO:0009887,GO:0019834,GO:0005496,GO:0005125,GO:0007566
12137	1	41	109	PH_hs_0000298	0									Hs.2242	1447	CSN2	Casein beta	NM_001891	4	70855563	70861315	q13.3				extracellular region		binding;; enzyme regulator activity;; transporter activity	enzyme inhibitor activity;; ion binding	establishment of localization;; localization	establishment of localization;; transport	1	ENSG00000135222	ENST00000353151	4	CSN2	Beta-casein precursor. [Source:Uniprot/SWISSPROT;Acc:P05814]	GO:0004857,GO:0005215,GO:0006810,GO:0006816,GO:0005509,GO:0005576
34001	1	65	304	PH_hs_0000299	0									Hs.2246	1369	CPN1	Carboxypeptidase N, polypeptide 1, 50kD	NM_001308	10	101792054	101831632	q24.2				extracellular region;; extracellular region part	extracellular region part;; extracellular space	binding;; catalytic activity	hydrolase activity;; ion binding	cellular process;; metabolic process	cellular metabolic process;; macromolecule metabolic process;; primary metabolic process	1	ENSG00000120054	ENST00000370418	10	SOX17,CPN1	Carboxypeptidase N catalytic chain precursor (EC 3.4.17.3) (CPN) (Carboxypeptidase N polypeptide 1) (Carboxypeptidase N small subunit) (Lysine carboxypeptidase) (Arginine carboxypeptidase) (Kininase-1) (Serum carboxypeptidase N) (SCPN) (Anaphylatoxin inac [Source:Uniprot/SWISSPROT;Acc:P15169]	GO:0008270,GO:0006508,GO:0004182,GO:0008237,GO:0004180,GO:0005615,GO:0046872,GO:0004184
32752	1	48	293	PH_hs_0000300	0									Hs.2247	3567	IL5	Interleukin 5 (colony-stimulating factor, eosinophil)	NM_000879	5	131905034	131907113	q31.1	Cytokine-cytokine receptor interaction;; Fc epsilon RI signaling pathway;; Hematopoietic cell lineage;; Jak-STAT signaling pathway;; T cell receptor signaling pathway	h_cytokinePathway;; h_inflamPathway;; h_dcPathway;; h_GATA3pathway;; h_il5Pathway;; h_stemPathway;; h_nktPathway;; h_eosinophilsPathway	Cytokine Network;; Cytokines and Inflammatory Response;; Dendritic cells in regulating TH1 and TH2 Development;; GATA3 participate in activating the Th2 cytokine genes expression;; IL 5 Signaling Pathway;; Regulation of hematopoiesis by cytokines;; Select	extracellular region;; extracellular region part	extracellular region part;; extracellular space	binding	protein binding	biological regulation;; cellular process;; immune system process;; metabolic process;; response to stimulus	cellular metabolic process;; defense response;; immune response;; macromolecule metabolic process;; nitrogen compound metabolic process;; primary metabolic process;; regulation of biological process;; regulation of cellular process;; regulation of metabolic process;; response to external stimulus;; response to stress	1	ENSG00000113525	ENST00000231454	5	IL5,MYO7B	Interleukin-5 precursor (IL-5) (T-cell replacing factor) (TRF) (Eosinophil differentiation factor) (B cell differentiation factor I). [Source:Uniprot/SWISSPROT;Acc:P05113]	GO:0005125,GO:0006954,GO:0050731,GO:0005137,GO:0008083,GO:0005576,GO:0005615,GO:0006955
26464	1	32	237	PH_hs_0000302	0									Hs.551506	3938	LCT	Lactase	NM_002299	2	136261884	136311220	q21.3	Galactose metabolism;; Glycan structures - degradation;; Glycerolipid metabolism;; Glycosaminoglycan degradation;; Glycosphingolipid biosynthesis - ganglioseries;; N-Glycan degradation;; Sphingolipid metabolism			cell;; cell part	cell fraction;; cell part;; membrane;; membrane part	binding;; catalytic activity	hydrolase activity;; ion binding	metabolic process	macromolecule metabolic process;; primary metabolic process	1	ENSG00000115850	ENST00000264162	2	LCT,MDC1	Lactase-phlorizin hydrolase precursor (Lactase-glycosylceramidase) [Includes: Lactase (EC 3.2.1.108); Phlorizin hydrolase (EC 3.2.1.62)]. [Source:Uniprot/SWISSPROT;Acc:P09848]	GO:0016020,GO:0017042,GO:0000016,GO:0015926,GO:0007584,GO:0005903,GO:0010288,GO:0045471,GO:0009725,GO:0001666,GO:0042493,GO:0016740,GO:0042594,GO:0043627,GO:0010045,GO:0009744,GO:0008152,GO:0005975,GO:0005624,GO:0005887,GO:0043169,GO:0004553
5025	1	97	45	PH_hs_0000303	1	278.5	356.25	308.5	290.5	0.173226	0.0424972	-0.0836325	0.698032	Hs.408903	717	C2	Complement component 2	NM_000063	6	32003472	32021427	p21.32	Complement and coagulation cascades	h_classicPathway;; h_compPathway;; h_lectinPathway	Classical Complement Pathway;; Complement Pathway;; Lectin Induced Complement Pathway	extracellular region;; extracellular region part	extracellular region part;; extracellular space	catalytic activity	hydrolase activity	biological regulation;; cellular process;; immune system process;; metabolic process;; multicellular organismal process;; response to stimulus	activation of immune response;; cellular metabolic process;; defense response;; immune effector process;; immune response;; macromolecule metabolic process;; primary metabolic process;; regulation of biological process;; regulation of immune system process;; regulation of multicellular organismal process;; response to external stimulus;; response to stress	4	NA	NA	NA	NA	NA	NA
8049	1	97	72	PH_hs_0000304	0									Hs.2257	7448	VTN	Vitronectin	NM_000638	17	23718427	23721500	q11.2	Cell Communication;; ECM-receptor interaction;; Focal adhesion			cell;; cell part;; extracellular matrix;; extracellular region;; extracellular region part;; organelle	cell part;; extracellular region part;; extracellular space;; intracellular;; intracellular organelle;; intracellular part;; membrane-bound organelle;; proteinaceous extracellular matrix	binding;; transcription regulator activity	carbohydrate binding;; nucleic acid binding;; pattern binding;; protein binding;; transcription factor activity	biological adhesion;; biological regulation;; cellular process;; immune system process;; metabolic process;; response to stimulus	cell adhesion;; cellular metabolic process;; immune response;; macromolecule metabolic process;; primary metabolic process;; regulation of biological process;; regulation of cellular process;; regulation of metabolic process	1	ENSG00000109072	ENST00000226218	17	VTN,NFIX	Vitronectin precursor (Serum-spreading factor) (S-protein) (V75) [Contains: Vitronectin V65 subunit; Vitronectin V10 subunit; Somatomedin B]. [Source:Uniprot/SWISSPROT;Acc:P04004]	GO:0046872,GO:0007160,GO:0005578,GO:0005515,GO:0005615,GO:0003824,GO:0008201,GO:0005576,GO:0006955,GO:0007155
17821	1	13	160	PH_hs_0000305	1	1789.75	1863.25	995.25	984.25	0.0284546	0.00785873	-0.883946	0.00196635	Hs.2258	4319	MMP10	Matrix metallopeptidase 10 (stromelysin 2)	NM_002425	11	102146443	102156554	q22.2				extracellular matrix;; extracellular region;; extracellular region part	extracellular region part;; extracellular space;; proteinaceous extracellular matrix	binding;; catalytic activity	hydrolase activity;; ion binding	cellular process;; metabolic process;; multicellular organismal process	catabolic process;; cellular metabolic process;; digestion;; macromolecule metabolic process;; multicellular organismal metabolic process;; primary metabolic process	1	ENSG00000166670	ENST00000279441	11	MMP10	Stromelysin-2 precursor (EC 3.4.24.22) (Matrix metalloproteinase-10) (MMP-10) (Transin-2) (SL-2). [Source:Uniprot/SWISSPROT;Acc:P09238]	GO:0030303,GO:0046872,GO:0008270,GO:0006508,GO:0003824,GO:0008237,GO:0008533,GO:0004222,GO:0030574,GO:0005578,GO:0005615,GO:0005509,GO:0008152
23328	1	32	209	PH_hs_0000306	0									Hs.2259	917	CD3G	CD3g molecule, gamma (CD3-TCR complex)	NM_000073	11	117720310	117729261	q23.3	Hematopoietic cell lineage;; T cell receptor signaling pathway	h_CSKPathway;; h_ctlPathway;; h_tcapoptosisPathway;; h_il17Pathway;; h_IL12Pathway;; h_tcraPathway;; h_tob1Pathway;; h_tcrPathway;; h_tcrmolecule;; h_tcytotoxicPathway;; h_thelperPathway;; h_ctla4Pathway	Activation of Csk by cAMP-dependent Protein Kinase Inhibits Signaling through the T Cell Receptor;; CTL mediated immune response against target cells;; HIV Induced T Cell Apoptosis;; IL 17 Signaling Pathway;; IL12 and Stat4 Dependent Signaling Pathway in	cell;; cell part;; macromolecular complex	cell part;; membrane;; membrane part;; protein complex	binding;; molecular transducer activity	protein binding;; signal transducer activity	biological regulation;; cellular process;; developmental process;; establishment of localization;; immune system process;; localization;; metabolic process	anatomical structure development;; anatomical structure morphogenesis;; cell activation;; cell communication;; cell development;; cellular component organization and biogenesis;; cellular developmental process;; death;; establishment and/or maintenance of cell polarity;; establishment of localization;; establishment of protein localization;; leukocyte activation;; macromolecule localization;; mac…	1	ENSG00000160654	ENST00000292144,ENST00000392883	11	C10orf63,CD3G	T-cell surface glycoprotein CD3 gamma chain precursor (T-cell receptor T3 gamma chain). [Source:Uniprot/SWISSPROT;Acc:P09693]	GO:0006461,GO:0042981,GO:0030159,GO:0042608,GO:0042105,GO:0016020,GO:0005515,GO:0007163,GO:0005887,GO:0015031,GO:0046982,GO:0004888,GO:0042110,GO:0007166
22000	1	48	197	PH_hs_0000307	0									Hs.156540	6447	SCG5	Secretogranin V (7B2 protein)	NM_003020	15	30721251	30776590	q13.3				cell;; cell part;; organelle	cell part;; intracellular;; intracellular organelle;; intracellular part;; membrane-bound organelle;; vesicle	binding;; enzyme regulator activity	enzyme activator activity;; enzyme inhibitor activity;; nucleotide binding;; protein binding	biological regulation;; cellular process;; establishment of localization;; localization;; metabolic process	cell communication;; cellular component organization and biogenesis;; cellular localization;; cellular metabolic process;; establishment of cellular localization;; establishment of localization;; establishment of protein localization;; generation of a signal involved in cell-cell signaling;; macromolecule localization;; macromolecule metabolic process;; primary metabolic process;; regulation of b…	1	ENSG00000166922	ENST00000300175	15	SCG5	Neuroendocrine protein 7B2 precursor (Secretogranin-5) (Secretogranin V) (Secretory granule endocrine protein I) (Pituitary polypeptide) [Contains: N-terminal peptide; C-terminal peptide]. [Source:Uniprot/SWISSPROT;Acc:P05408]	GO:0046883,GO:0016486,GO:0006886,GO:0004857,GO:0030141,GO:0008047,GO:0006457,GO:0007218,GO:0005525,GO:0051082,GO:0006810
2415	1	63	22	PH_hs_0000308	0									Hs.516874	1114	CHGB	Chromogranin B (secretogranin 1)	NM_001819	20	5840167	5854003	p12.3				extracellular region;; extracellular region part	extracellular region part;; extracellular space	binding	protein binding			1	ENSG00000089199	ENST00000378961	20	CHGB	Secretogranin-1 precursor (Secretogranin I) (SgI) (Chromogranin B) (CgB) [Contains: GAWK peptide; CCB peptide]. [Source:Uniprot/SWISSPROT;Acc:P05060]	GO:0005615,GO:0005179
15480	1	24	139	PH_hs_0000309	0									Hs.444212	7447	VSNL1	Visinin-like 1	NM_003385	2	17585287	17701186	p24.2						binding	ion binding			1	ENSG00000163032	ENST00000295156	2	VSNL1	Visinin-like protein 1 (VILIP) (Hippocalcin-like protein 3) (HLP3). [Source:Uniprot/SWISSPROT;Acc:P62760]	GO:0005509
16131	1	3	145	PH_hs_0000310	0									Hs.2303	2056	EPO	Erythropoietin	NM_000799	7	100156358	100159257	q22.1	Cytokine-cytokine receptor interaction;; Hematopoietic cell lineage;; Jak-STAT signaling pathway	h_epoPathway;; h_erythPathway;; h_eponfkbPathway;; h_hifPathway;; h_stemPathway	EPO Signaling Pathway;; Erythrocyte Differentiation Pathway;; Erythropoietin mediated neuroprotection through NF-kB;; Hypoxia-Inducible Factor in the Cardiovascular System;; Regulation of hematopoiesis by cytokines	extracellular region;; extracellular region part	extracellular region part;; extracellular space	binding	protein binding	cellular process;; developmental process;; immune system process;; multicellular organismal process;; response to stimulus	anatomical structure development;; cell communication;; cell development;; cell maturation;; cellular developmental process;; circulation;; developmental maturation;; immune system development;; multicellular organismal development;; response to stress	1	ENSG00000130427	ENST00000252723	7	EPO	Erythropoietin precursor (Epoetin). [Source:Uniprot/SWISSPROT;Acc:P01588]	GO:0043249,GO:0005128,GO:0030218,GO:0001666,GO:0008015,GO:0007267,GO:0007165,GO:0005615,GO:0007275,GO:0005515,GO:0005576,GO:0005179
6425	1	41	58	PH_hs_0000311	0									Hs.2306	1141	CHRNB2	Cholinergic receptor, nicotinic, beta 2 (neuronal)	NM_000748	1	152806880	152818975	q21.3				cell;; cell part;; macromolecular complex;; synapse;; synapse part	cell part;; membrane;; membrane part;; postsynaptic membrane;; protein complex;; synapse part	binding;; molecular transducer activity;; transporter activity	amine binding;; neurotransmitter binding;; signal transducer activity;; substrate-specific transporter activity;; transmembrane transporter activity	cellular process;; establishment of localization;; localization;; multicellular organismal process;; response to stimulus	behavior;; cell communication;; establishment of localization;; neurological process;; transport	1	ENSG00000160716	ENST00000368476	1	CHRNB2	Neuronal acetylcholine receptor subunit beta-2 precursor. [Source:Uniprot/SWISSPROT;Acc:P17787]	GO:0006811,GO:0045202,GO:0030054,GO:0005230,GO:0005216,GO:0045211,GO:0006810,GO:0005892,GO:0004889,GO:0015464,GO:0030594,GO:0016021,GO:0042113,GO:0009897,GO:0007613,GO:0035094,GO:0007600,GO:0030890,GO:0051899,GO:0008306,GO:0007271,GO:0005886,GO:0016020,GO:0007165
32764	1	60	293	PH_hs_0000312	0									Hs.499674	4153	MBL2	Mannose-binding lectin (protein C) 2, soluble (opsonic defect)	NM_000242	10	54195146	54201466	q21.1	Complement and coagulation cascades	h_compPathway;; h_lectinPathway	Complement Pathway;; Lectin Induced Complement Pathway	cell;; cell part;; extracellular region;; extracellular region part	cell part;; extracellular region part;; extracellular space;; intracellular;; intracellular part;; membrane	binding	carbohydrate binding;; ion binding;; protein binding	biological regulation;; cellular process;; establishment of localization;; immune system process;; localization;; metabolic process;; multicellular organismal process;; response to stimulus	activation of immune response;; cellular metabolic process;; defense response;; establishment of localization;; immune effector process;; immune response;; macromolecule metabolic process;; primary metabolic process;; regulation of biological process;; regulation of immune system process;; regulation of multicellular organismal process;; response to chemical stimulus;; response to external stimul…	1	ENSG00000165471	ENST00000373968	10	MBL2	Mannose-binding protein C precursor (MBP-C) (MBP1) (Mannan-binding protein) (Mannose-binding lectin). [Source:Uniprot/SWISSPROT;Acc:P11226]	GO:0006817,GO:0006958,GO:0006979,GO:0005529,GO:0005102,GO:0005537,GO:0001867,GO:0016020,GO:0005509,GO:0005615,GO:0005737
5117	1	77	46	PH_hs_0000313	0									Hs.2319		SCN9A	Sodium channel, voltage-gated, type IX, alpha subunit	NM_002977	2	166759942	166876560	q24.3										1	ENSG00000169432	ENST00000303354,ENST00000375387	2	SCN9A,DEFB113	Sodium channel protein type 9 subunit alpha (Sodium channel protein type IX subunit alpha) (Voltage-gated sodium channel subunit alpha Nav1.7) (Neuroendocrine sodium channel) (hNE-Na) (Peripheral sodium channel 1). [Source:Uniprot/SWISSPROT;Acc:Q15858]	GO:0006813,GO:0005891,GO:0006816,GO:0005245,GO:0005624,GO:0005216,GO:0031402,GO:0005248,GO:0001518,GO:0006811,GO:0006814,GO:0005244,GO:0005509,GO:0016020,GO:0005249,GO:0008076
3156	1	20	29	PH_hs_0000314	0									Hs.2324	5620	PRM2	Protamine 2	NM_002762	16	11276993	11277838	p13.13				cell;; cell part;; macromolecular complex;; membrane-enclosed lumen;; organelle;; organelle part	cell part;; intracellular;; intracellular organelle;; intracellular organelle part;; intracellular part;; membrane-bound organelle;; non-membrane-bound organelle;; organelle lumen;; organelle part;; protein complex	binding	nucleic acid binding	cellular process;; developmental process;; metabolic process;; multicellular organismal process;; reproduction	cell cycle;; cell cycle process;; cellular component organization and biogenesis;; cellular developmental process;; cellular metabolic process;; chromosome segregation;; macromolecule metabolic process;; multicellular organismal development;; primary metabolic process;; sexual reproduction	1	ENSG00000122304	ENST00000241808	16	PRM2	Protamine-2 (Sperm protamine-P2) (Sperm histone P2) [Contains: Basic nuclear protein HPI1; Basic nuclear protein HPI2; Basic nuclear protein HPS1; Basic nuclear protein HPS2; Sperm histone HP4 (Sperm protamine P4); Sperm histone HP2 (Sperm protamine P2) ( [Source:Uniprot/SWISSPROT;Acc:P04554]	GO:0007275,GO:0005634,GO:0003677,GO:0006997,GO:0007286,GO:0007001,GO:0005654,GO:0005694,GO:0000786,GO:0006323,GO:0007076,GO:0030154,GO:0007283
4831	1	15	44	PH_hs_0000315	1	5246	4870	10789	10801.2	0.0525647	0.000802405	1.09374	0.00107322	Hs.514174	3728	JUP	Junction plakoglobin	NM_002230	17	37164389	37196475	q21.2				cell;; cell part;; organelle	cell fraction;; cell part;; intracellular;; intracellular organelle;; intracellular part;; membrane;; membrane part;; non-membrane-bound organelle	binding;; structural molecule activity	protein binding	biological adhesion;; cellular process	cell adhesion	1	ENSG00000173801	ENST00000310706,ENST00000393930,ENST00000393931	17	OR52E2,JUP	Junction plakoglobin (Desmoplakin-3) (Desmoplakin III) (Catenin gamma). [Source:Uniprot/SWISSPROT;Acc:P14923]	GO:0005737,GO:0005624,GO:0007155,GO:0016020,GO:0008092,GO:0030018,GO:0005198,GO:0005488,GO:0005856,GO:0005829,GO:0005625,GO:0009898,GO:0015629,GO:0016337,GO:0005916,GO:0030057,GO:0005913,GO:0005515
34346	1	74	307	PH_hs_0000316	1	324.75	395.5	121.25	146.25	0.138918	0.132169	-1.42896	0.0263862	Hs.224698	5624	PROC	Protein C (inactivator of coagulation factors Va and VIIIa)	NM_000312	2	127892486	127903286	q14.3	Complement and coagulation cascades	h_amiPathway;; h_extrinsicPathway;; h_intrinsicPathway	Acute Myocardial Infarction;; Extrinsic Prothrombin Activation Pathway;; Intrinsic Prothrombin Activation Pathway	extracellular region		binding;; catalytic activity	hydrolase activity;; ion binding	biological regulation;; cellular process;; developmental process;; metabolic process;; multicellular organismal process;; response to stimulus	cell development;; cellular developmental process;; cellular metabolic process;; coagulation;; death;; macromolecule metabolic process;; primary metabolic process;; regulation of biological process;; regulation of body fluids;; regulation of cellular process;; response to external stimulus;; response to stress	1	ENSG00000115718	ENST00000234071	2	PROC,COMMD3	Vitamin K-dependent protein C precursor (EC 3.4.21.69) (Autoprothrombin IIA) (Anticoagulant protein C) (Blood coagulation factor XIV) [Contains: Vitamin K-dependent protein C light chain; Vitamin K-dependent protein C heavy chain; Activation peptide]. [Source:Uniprot/SWISSPROT;Acc:P04070]	GO:0005509,GO:0016020,GO:0003808,GO:0030195,GO:0006508,GO:0008233,GO:0005576,GO:0004252,GO:0043066,GO:0004888,GO:0007596,GO:0005615
660	1	100	6	PH_hs_0000317	0									Hs.2353	4988	OPRM1	Opioid receptor, mu 1	NM_000914	6	154402135	154481999	q25.2	Neuroactive ligand-receptor interaction			cell;; cell part;; organelle	cell part;; intracellular;; intracellular organelle;; intracellular part;; membrane;; membrane part;; membrane-bound organelle	binding;; molecular transducer activity	peptide binding;; signal transducer activity	biological regulation;; cellular process;; multicellular organismal process;; response to stimulus	behavior;; cell communication;; cell proliferation;; neurological process;; regulation of biological process;; regulation of cellular process	1	ENSG00000112038	ENST00000330432	6	RXRB,OPRM1	Mu-type opioid receptor (MOR-1). [Source:Uniprot/SWISSPROT;Acc:P35372]	GO:0016021,GO:0007191,GO:0007626,GO:0005624,GO:0004988,GO:0007193,GO:0004872,GO:0007165,GO:0007186,GO:0004983,GO:0004985,GO:0007610,GO:0004966,GO:0007187,GO:0004994,GO:0007600,GO:0045028,GO:0005794,GO:0016493,GO:0008285,GO:0004982,GO:0001584,GO:0005887,GO:0005886,GO:0005783
9631	1	111	86	PH_hs_0000318	1	174	241.5	239	217.5	0.229746	0.0666059	0.135766	0.621246	Hs.2375	2015	EMR1	Egf-like module containing, mucin-like, hormone receptor-like 1	NM_001974	19	6838581	6891463	p13.3				cell;; cell part	cell part;; membrane;; membrane part	binding;; molecular transducer activity	ion binding;; signal transducer activity	biological adhesion;; cellular process	cell adhesion;; cell communication	1	ENSG00000174837	ENST00000312053	19	EMR1	EGF-like module-containing mucin-like hormone receptor-like 1 precursor (Cell surface glycoprotein EMR1) (EMR1 hormone receptor). [Source:Uniprot/SWISSPROT;Acc:Q14246]	GO:0016020,GO:0007186,GO:0007165,GO:0005509,GO:0004930,GO:0007218,GO:0009986,GO:0016021,GO:0004872,GO:0009897,GO:0007155,GO:0005887
29959	1	55	268	PH_hs_0000320	0									Hs.2389		GRIK3	Glutamate receptor, ionotropic, kainate 3	NM_000831	1	37033714	37272431	p34.3										1	ENSG00000163873	ENST00000373093	1	GRIK3,ANKS6	Glutamate receptor, ionotropic kainate 3 precursor (Glutamate receptor 7) (GluR-7) (GluR7) (Excitatory amino acid receptor 5) (EAA5). [Source:Uniprot/SWISSPROT;Acc:Q13003]	GO:0016021,GO:0051967,GO:0030425,GO:0004970,GO:0004872,GO:0016020,GO:0030288,GO:0005234,GO:0015277,GO:0007215,GO:0006811,GO:0005887,GO:0006810,GO:0005215,GO:0005624,GO:0045202,GO:0030054,GO:0005216,GO:0045211
25297	1	97	226	PH_hs_0000321	1	370.25	354	513.75	571.25	0.0317307	0.0749468	0.583135	0.0263546	Hs.567236	357	SHROOM2	Shroom family member 2	NM_001649	X	9714495	9877481	p22.2				cell;; cell part;; organelle;; organelle part	apical part of cell;; cell part;; intracellular;; intracellular organelle;; intracellular organelle part;; intracellular part;; membrane;; membrane part;; non-membrane-bound organelle;; organelle part	binding;; transporter activity	protein binding;; substrate-specific transporter activity;; transmembrane transporter activity	cellular process;; developmental process;; establishment of localization;; localization;; multicellular organismal process;; pigmentation;; response to stimulus	anatomical structure development;; anatomical structure morphogenesis;; cell motility;; cellular component organization and biogenesis;; cellular localization;; cellular pigment accumulation;; cellular pigmentation;; establishment of cellular localization;; establishment of localization;; establishment of organelle localization;; localization of cell;; macromolecule localization;; multicellular o…	1	ENSG00000146950	ENST00000380913	X	ARL9,SHROOM2	Protein Shroom2 (Apical-like protein) (Protein APXL). [Source:Uniprot/SWISSPROT;Acc:Q13796]	GO:0005737,GO:0005886,GO:0030054,GO:0003779,GO:0032438,GO:0016477,GO:0005923,GO:0005856,GO:0005913,GO:0007420,GO:0051015,GO:0016324,GO:0005874,GO:0002089,GO:0043482,GO:0032401,GO:0008057,GO:0043583,GO:0045176,GO:0030864,GO:0008013,GO:0015280,GO:0005515,GO:0007275
12739	1	83	114	PH_hs_0000322	1	786.5	806	595.5	544.75	0.0173169	0.0629435	-0.481943	0.0141458	Hs.201379	5255	PHKA1	Phosphorylase kinase, alpha 1 (muscle)	NM_002637	X	71717203	71850607	q13.1	Calcium signaling pathway;; Insulin signaling pathway			cell;; cell part	cell part;; membrane	binding;; catalytic activity;; enzyme regulator activity	kinase regulator activity;; protein binding;; transferase activity	cellular process;; metabolic process	catabolic process;; cellular metabolic process;; generation of precursor metabolites and energy;; macromolecule metabolic process;; primary metabolic process	1	ENSG00000067177	ENST00000339490,ENST00000373539,ENST00000373542,ENST00000373545	X	PHKA1,HTRA3	Phosphorylase b kinase regulatory subunit alpha, skeletal muscle isoform (Phosphorylase kinase alpha M subunit). [Source:Uniprot/SWISSPROT;Acc:P46020]	GO:0005975,GO:0005977,GO:0003824,GO:0005516,GO:0006091,GO:0016020,GO:0005980,GO:0008607,GO:0031177,GO:0004689
37869	1	13	339	PH_hs_0000323	1	472.5	545.25	789.25	768	0.10109	0.0192981	0.613617	0.0191695	Hs.2399	4323	MMP14	Matrix metallopeptidase 14 (membrane-inserted)	NM_004995	14	22375632	22386642	q11.2	GnRH signaling pathway	h_reckPathway	Inhibition of Matrix Metalloproteinases	cell;; cell part;; extracellular matrix;; extracellular region;; extracellular region part	cell part;; extracellular region part;; membrane;; membrane part;; proteinaceous extracellular matrix	binding;; catalytic activity	hydrolase activity;; ion binding;; protein binding	cellular process;; metabolic process	cellular metabolic process;; macromolecule metabolic process;; primary metabolic process	1	ENSG00000157227	ENST00000311852	14	MMP14	Matrix metalloproteinase-14 precursor (EC 3.4.24.80) (MMP-14) (Membrane-type matrix metalloproteinase 1) (MT-MMP 1) (MTMMP1) (Membrane-type-1 matrix metalloproteinase) (MT1-MMP) (MT1MMP) (MMP- X1). [Source:Uniprot/SWISSPROT;Acc:P50281]	GO:0003824,GO:0008237,GO:0016477,GO:0008152,GO:0031638,GO:0004222,GO:0048754,GO:0030324,GO:0046872,GO:0009725,GO:0016504,GO:0006979,GO:0001525,GO:0009612,GO:0001666,GO:0043627,GO:0005737,GO:0001503,GO:0043615,GO:0048771,GO:0001541,GO:0001935,GO:0051895,GO:0005887,GO:0008270,GO:0006508,GO:0016020,GO:0005578,GO:0005509,GO:0005515
5170	1	18	47	PH_hs_0000324	0									Hs.128180	54766	POU2AF1	POU domain, class 2, associating factor 1	NM_006235	11	110728189	110755627	q23.1								biological regulation;; cellular process;; developmental process;; multicellular organismal process	anatomical structure development;; cell cycle;; cell cycle process;; cell development;; cell proliferation;; cellular developmental process;; multicellular organismal development;; regulation of biological process;; regulation of cellular process	1	ENSG00000110777	ENST00000228217,ENST00000393067	11	POU2AF1	POU domain class 2-associating factor 1 (B-cell-specific coactivator OBF-1) (OCT-binding factor 1) (BOB-1) (OCA-B). [Source:Uniprot/SWISSPROT;Acc:Q16633]	GO:0006366,GO:0006355,GO:0003677,GO:0006959,GO:0003713,GO:0006350,GO:0005515,GO:0005634
28391	1	55	254	PH_hs_0000325	0									Hs.79881		P2RY1	Purinergic receptor P2Y, G-protein coupled, 1	NM_002563	3	154035425	154038531	q25.2										1	ENSG00000169860	ENST00000305097	3	P2RY1,HEY1	P2Y purinoceptor 1 (ATP receptor) (P2Y1) (Purinergic receptor). [Source:Uniprot/SWISSPROT;Acc:P47900]	GO:0005887,GO:0004982,GO:0001584,GO:0016494,GO:0016021,GO:0004872,GO:0004974,GO:0004945,GO:0007200,GO:0007186,GO:0016020,GO:0007596,GO:0015057,GO:0045028
5062	1	22	46	PH_hs_0000326	1	825.25	771	1892.75	1230	0.0480633	0.300143	0.96813	0.148596	Hs.2420	6649	SOD3	Superoxide dismutase 3, extracellular	NM_003102	4	24406182	24411564	p15.2		h_longevityPathway	The IGF-1 Receptor and Longevity	cell;; cell part;; extracellular matrix;; extracellular region;; extracellular region part;; organelle;; organelle part	cell fraction;; cell part;; extracellular region part;; intracellular;; intracellular organelle;; intracellular organelle part;; intracellular part;; membrane-bound organelle;; organelle part;; proteinaceous extracellular matrix	antioxidant activity;; binding;; catalytic activity	carbohydrate binding;; ion binding;; oxidoreductase activity;; pattern binding;; protein binding	cellular process;; metabolic process;; response to stimulus	cellular metabolic process;; response to stress	1	ENSG00000109610	ENST00000382120	4	RHPN1,SOD3	Extracellular superoxide dismutase [Cu-Zn] precursor (EC 1.15.1.1) (EC-SOD). [Source:Uniprot/SWISSPROT;Acc:P08294]	GO:0008270,GO:0001666,GO:0004785,GO:0005507,GO:0005625,GO:0005578,GO:0005515,GO:0008201,GO:0016491,GO:0006801,GO:0005802,GO:0016209,GO:0046872
3359	1	111	30	PH_hs_0000327	1	796.75	696.75	1145	1234.25	0.0946912	0.0530497	0.67181	0.0221414	Hs.2430	6944	VPS72	Vacuolar protein sorting 72 homolog (S. cerevisiae)	NM_005997	1	149415557	149429264	q21.2				cell;; cell part;; organelle	cell part;; intracellular;; intracellular organelle;; intracellular part;; membrane-bound organelle	binding;; transcription regulator activity	RNA polymerase II transcription factor activity;; nucleic acid binding;; transcription factor activity	biological regulation;; cellular process;; metabolic process	cellular component organization and biogenesis;; cellular metabolic process;; macromolecule metabolic process;; primary metabolic process;; regulation of biological process;; regulation of cellular process;; regulation of metabolic process	1	ENSG00000163159	ENST00000354473,ENST00000368892	1	GUCY2D,VPS72	Vacuolar protein sorting-associated protein 72 homolog (Transcription factor-like 1) (Protein YL-1). [Source:Uniprot/SWISSPROT;Acc:Q15906]	GO:0003700,GO:0016568,GO:0003677,GO:0006355,GO:0000122,GO:0045449,GO:0003702,GO:0005634
14279	1	55	128	PH_hs_0000328	0									Hs.653235		CD302	CD302 molecule	NM_014880	2	160333609	160362999	q24.2										1	ENSG00000136539	ENST00000259053	2	GARNL1,CD302	CD302 antigen precursor (C-type lectin domain family 13 member A) (C- type lectin BIMLEC) (Type I transmembrane C-type lectin receptor DCL- 1). [Source:Uniprot/SWISSPROT;Acc:Q8IX05]	GO:0016021,GO:0005529,GO:0016020
427	1	91	4	PH_hs_0000329	0									Hs.369675	284	ANGPT1	Angiopoietin 1	NM_001146	8	108330887	108579430	q23.1						binding	protein binding	cellular process;; developmental process;; multicellular organismal process	anatomical structure development;; anatomical structure formation;; anatomical structure morphogenesis;; cell communication;; cellular developmental process;; multicellular organismal development	1	ENSG00000154188	ENST00000297450,ENST00000395820	8	ANGPT1	Angiopoietin-1 precursor (ANG-1). [Source:Uniprot/SWISSPROT;Acc:Q15389]	GO:0001525,GO:0030154,GO:0005102,GO:0007165,GO:0007275,GO:0007169
6713	1	105	60	PH_hs_0000330	0													NM_001081455	3	152412594	152449688	q25.1										1	ENSG00000174944	ENST00000309170	3	P2RY14	P2Y purinoceptor 14 (P2Y14) (UDP-glucose receptor) (G-protein coupled receptor 105). [Source:Uniprot/SWISSPROT;Acc:Q15391]	GO:0007186,GO:0007165,GO:0016020,GO:0001584,GO:0006935,GO:0004872,GO:0016021,GO:0045029,GO:0004945,GO:0006955,GO:0045028,GO:0004992
10007	1	39	90	PH_hs_0000331	1	10156.5	10363.5	13066	12928	0.0142662	0.00750794	0.341148	0.00205915	Hs.98791	10120	ACTR1B	ARP1 actin-related protein 1 homolog B, centractin beta (yeast)	NM_005735	2	97638862	97646816	q11.2				cell;; cell part;; macromolecular complex;; organelle;; organelle part	cell part;; intracellular;; intracellular organelle;; intracellular organelle part;; intracellular part;; non-membrane-bound organelle;; organelle part;; protein complex	binding;; structural molecule activity	nucleotide binding;; protein binding			1	ENSG00000115073	ENST00000289228	2	ACTR1B	Beta-centractin (Actin-related protein 1B) (ARP1B). [Source:Uniprot/SWISSPROT;Acc:P42025]	GO:0005856,GO:0005198,GO:0005869,GO:0005515,GO:0000166,GO:0005524,GO:0005737
37652	1	20	337	PH_hs_0000332	0													NM_001098725	14	95246056	95250286	q32.13										1	ENSG00000100721	ENST00000216612	14	TCL1A	T-cell leukemia/lymphoma protein 1A (P14 TCL1 protein) (TCL1 oncogene) (TCL-1 protein). [Source:Uniprot/SWISSPROT;Acc:P56279]	GO:0005515,GO:0007275,GO:0005938,GO:0045120,GO:0005783,GO:0005792
23715	1	83	212	PH_hs_0000333	0									Hs.304475	3937	LCP2	Lymphocyte cytosolic protein 2 (SH2 domain containing leukocyte protein of 76kDa)	NM_005565	5	169607666	169657400	q35.1	Fc epsilon RI signaling pathway;; Natural killer cell mediated cytotoxicity;; T cell receptor signaling pathway			cell;; cell part	cell part;; intracellular;; intracellular part	binding	protein binding	cellular process;; establishment of localization;; immune system process;; localization;; multicellular organismal process;; response to stimulus	cell activation;; cell communication;; cellular component organization and biogenesis;; cellular localization;; cytokine production;; establishment of cellular localization;; establishment of localization;; establishment of protein localization;; immune response;; leukocyte activation;; macromolecule localization;; secretion	1	ENSG00000043462	ENST00000046794	5	LCP2	Lymphocyte cytosolic protein 2 (SH2 domain-containing leukocyte protein of 76 kDa) (SLP-76 tyrosine phosphoprotein) (SLP76). [Source:Uniprot/SWISSPROT;Acc:Q13094]	GO:0007169,GO:0045576,GO:0050663,GO:0007242,GO:0005515,GO:0005737,GO:0006955
32351	1	95	289	PH_hs_0000334	0									Hs.2490	834	CASP1	Caspase 1, apoptosis-related cysteine peptidase (interleukin 1, beta, convertase)	NM_001223	11	104401451	104411067	q22.3	Dentatorubropallidoluysian atrophy (DRPLA);; Huntington's disease;; Neurodegenerative Disorders	h_caspasePathway;; h_d4gdiPathway;; h_il18Pathway	Caspase Cascade in Apoptosis;; D4-GDI Signaling Pathway;; IL 18 Signaling Pathway	cell;; cell part	cell part;; intracellular;; intracellular part	binding;; catalytic activity;; enzyme regulator activity;; molecular transducer activity	caspase regulator activity;; enzyme activator activity;; hydrolase activity;; protein binding;; signal transducer activity	biological regulation;; cellular process;; developmental process;; metabolic process	cell communication;; cell development;; cellular developmental process;; cellular metabolic process;; death;; macromolecule metabolic process;; primary metabolic process;; regulation of biological process;; regulation of cellular process	1	ENSG00000137752	ENST00000260309,ENST00000356548,ENST00000357835,ENST00000393138	11	CASP1	Caspase-1 precursor (EC 3.4.22.36) (CASP-1) (Interleukin-1 beta convertase) (IL-1BC) (IL-1 beta-converting enzyme) (ICE) (Interleukin- 1 beta-converting enzyme) (p45) [Contains: Caspase-1 p20 subunit; Caspase-1 p10 subunit]. [Source:Uniprot/SWISSPROT;Acc:P29466]	GO:0007165,GO:0005515,GO:0008152,GO:0005622,GO:0006508,GO:0005737,GO:0042981,GO:0043123,GO:0030693,GO:0008656,GO:0003824,GO:0004871,GO:0008234
34975	1	31	313	PH_hs_0000335	1	285	268.25	176.5	206.75	0.0428162	0.111624	-0.529646	0.0389688	Hs.466044	5585	PKN1	Protein kinase N1	NM_002741	19	14405165	14443678	p13.12		h_myosinPathway;; h_akapCentrosomePathway	PKC-catalyzed phosphorylation of inhibitory phosphoprotein of myosin phosphatase;; Protein Kinase A at the Centrosome	cell;; cell part	cell part;; intracellular;; intracellular part	binding;; catalytic activity	nucleotide binding;; protein binding;; transferase activity	biological regulation;; cellular process;; metabolic process	cell communication;; cellular metabolic process;; macromolecule metabolic process;; primary metabolic process;; regulation of a molecular function	1	ENSG00000123143	ENST00000242783,ENST00000342216	19	PKN1	Serine/threonine-protein kinase N1 (EC 2.7.11.13) (Protein kinase C- like 1) (Protein-kinase C-related kinase 1) (Protein kinase C-like PKN) (Serine-threonine protein kinase N) (Protein kinase PKN-alpha). [Source:Uniprot/SWISSPROT;Acc:Q16512]	GO:0005515,GO:0007165,GO:0007257,GO:0005737,GO:0006972,GO:0016023,GO:0004713,GO:0005524,GO:0004674,GO:0000166,GO:0006468,GO:0016740,GO:0004672,GO:0005622
29370	1	26	263	PH_hs_0000336	1	4694	4376	6571.25	6704.5	0.0495832	0.0141946	0.549619	0.00665379	Hs.567240	554	AVPR2	Arginine vasopressin receptor 2 (nephrogenic diabetes insipidus)	NM_000054	X	152823563	152825833	q28	Neuroactive ligand-receptor interaction			cell;; cell part;; organelle	cell part;; intracellular;; intracellular organelle;; intracellular part;; membrane;; membrane part;; membrane-bound organelle	binding;; molecular transducer activity	peptide binding;; signal transducer activity	biological regulation;; cellular process;; multicellular organismal process	cell communication;; excretion;; regulation of a molecular function;; regulation of body fluids	1	ENSG00000126895	ENST00000337474,ENST00000358927,ENST00000393737	X	AVPR2	Vasopressin V2 receptor (Renal-type arginine vasopressin receptor) (Antidiuretic hormone receptor) (AVPR V2). [Source:Uniprot/SWISSPROT;Acc:P30518]	GO:0005000,GO:0007599,GO:0004872,GO:0008150,GO:0016021,GO:0007188,GO:0045777,GO:0007186,GO:0007165,GO:0005768,GO:0005794,GO:0007588,GO:0007190,GO:0005783,GO:0005887,GO:0001584,GO:0005886
8373	1	85	75	PH_hs_0000337	1	3482.75	3188.25	2733.5	2352.75	0.0624323	0.105866	-0.391301	0.0811822	Hs.2533	223	ALDH9A1	Aldehyde dehydrogenase 9 family, member A1	NM_000696	1	163898072	163934524	q24.1	Ascorbate and aldarate metabolism;; Bile acid biosynthesis;; Butanoate metabolism;; Fatty acid metabolism;; Glycerolipid metabolism;; Glycolysis / Gluconeogenesis;; Histidine metabolism;; Limonene and pinene degradation;; Lysine degradation;; Propanoate metabolism;; Pyruvate metabolism;; Tryptophan metabolism;; Urea cycle and metabolism of amino groups;; Valine, leucine and isoleucine degradation…			cell;; cell part	cell part;; intracellular;; intracellular part	catalytic activity	oxidoreductase activity	biological regulation;; cellular process;; metabolic process;; multicellular organismal process	biosynthetic process;; cell communication;; cellular metabolic process;; generation of precursor metabolites and energy;; neurological process;; nitrogen compound metabolic process;; primary metabolic process;; regulation of biological process	1	ENSG00000143149	ENST00000271359,ENST00000354775	1	ALDH9A1	4-trimethylaminobutyraldehyde dehydrogenase (EC 1.2.1.47) (TMABADH) (Aldehyde dehydrogenase 9A1) (EC 1.2.1.3) (Aldehyde dehydrogenase E3 isozyme) (Gamma-aminobutyraldehyde dehydrogenase) (EC 1.2.1.19) (R- aminobutyraldehyde dehydrogenase). [Source:Uniprot/SWISSPROT;Acc:P49189]	GO:0009437,GO:0042136,GO:0019145,GO:0047105,GO:0042445,GO:0006081,GO:0004029,GO:0016491,GO:0006118,GO:0008152,GO:0005829,GO:0005737
28574	1	14	256	PH_hs_0000338	0									Hs.2549	155	ADRB3	Adrenergic, beta-3-, receptor	NM_000025	8	37939672	37943341	p12	Calcium signaling pathway;; Neuroactive ligand-receptor interaction			cell;; cell part;; macromolecular complex	cell fraction;; cell part;; membrane;; membrane part;; protein complex	binding;; molecular transducer activity	amine binding;; hormone binding;; neurotransmitter binding;; protein binding;; signal transducer activity	biological regulation;; cellular process;; developmental process;; establishment of localization;; growth;; localization;; metabolic process;; multicellular organismal process;; response to stimulus	blood pressure regulation;; cell communication;; cellular component organization and biogenesis;; cellular developmental process;; circulation;; endocrine process;; establishment of localization;; fast regulation of arterial pressure;; generation of precursor metabolites and energy;; macromolecule metabolic process;; multicellular organism growth;; multicellular organismal metabolic process;; pri…	1	ENSG00000188778	ENST00000345060	8	ADRB3	Beta-3 adrenergic receptor (Beta-3 adrenoceptor) (Beta-3 adrenoreceptor). [Source:Uniprot/SWISSPROT;Acc:P13945]	GO:0006091,GO:0007190,GO:0042803,GO:0050873,GO:0007186,GO:0007165,GO:0005975,GO:0009409,GO:0004939,GO:0043410,GO:0040015,GO:0043235,GO:0031649,GO:0015052,GO:0051380,GO:0004940,GO:0002025,GO:0002024,GO:0031699,GO:0004935,GO:0005886,GO:0001584,GO:0005887,GO:0005624,GO:0004872,GO:0016021,GO:0006112
36597	1	85	327	PH_hs_0000339	0									Hs.591251	154	ADRB2	Adrenergic, beta-2-, receptor, surface	NM_000024	5	148186348	148188381	q33.1	Calcium signaling pathway;; Neuroactive ligand-receptor interaction	h_gcrPathway;; h_cftrPathway;; h_plcePathway	Corticosteroids and cardioprotection;; Cystic fibrosis transmembrane conductance regulator (CFTR) and beta 2 adrenergic receptor (b2AR) pathway;; Phospholipase C-epsilon pathway	cell;; cell part;; macromolecular complex;; organelle	apical part of cell;; cell fraction;; cell part;; intracellular;; intracellular organelle;; intracellular part;; membrane;; membrane part;; membrane-bound organelle;; protein complex	binding;; molecular transducer activity	amine binding;; hormone binding;; neurotransmitter binding;; protein binding;; signal transducer activity	biological regulation;; cellular process;; developmental process;; establishment of localization;; growth;; localization;; metabolic process;; multicellular organismal process;; response to stimulus	anatomical structure development;; blood pressure regulation;; cell communication;; cellular component organization and biogenesis;; cellular developmental process;; cellular localization;; cellular metabolic process;; circulation;; endocrine process;; establishment of cellular localization;; establishment of localization;; fast regulation of arterial pressure;; macromolecule metabolic process;; …	1	ENSG00000169252	ENST00000305988	5	MYO3B,ADRB2	Beta-2 adrenergic receptor (Beta-2 adrenoceptor) (Beta-2 adrenoreceptor). [Source:Uniprot/SWISSPROT;Acc:P07550]	GO:0005768,GO:0045944,GO:0042803,GO:0007190,GO:0000187,GO:0016324,GO:0007171,GO:0005764,GO:0050873,GO:0005634,GO:0007186,GO:0005515,GO:0016021,GO:0004872,GO:0045453,GO:0008144,GO:0032403,GO:0044424,GO:0045909,GO:0048633,GO:0051927,GO:0051930,GO:0030279,GO:0008284,GO:0043065,GO:0030425,GO:0042383,GO:0005624,GO:0030424,GO:0050728,GO:0045823,GO:0009409,GO:0040015,GO:0045986,GO:0031649,GO:0002025,GO:…
22273	1	97	199	PH_hs_0000340	1	3058.75	3203.5	637.5	891	0.0326891	0.234546	-2.03456	0.00378125	Hs.207459	6480	ST6GAL1	ST6 beta-galactosamide alpha-2,6-sialyltranferase 1	NM_003032	3	188222358	188279033	q27.3	Glycan structures - biosynthesis 1;; N-Glycan biosynthesis			cell;; cell part;; organelle;; organelle part	cell part;; intracellular;; intracellular organelle;; intracellular organelle part;; intracellular part;; membrane;; membrane part;; membrane-bound organelle;; organelle membrane;; organelle part	catalytic activity	transferase activity	cellular process;; immune system process;; metabolic process;; response to stimulus	biosynthetic process;; cellular metabolic process;; immune response;; macromolecule metabolic process;; primary metabolic process	1	ENSG00000073849	ENST00000169298,ENST00000392479	3	ST6GAL1,TMPRSS11B	CMP-N-acetylneuraminate-beta-galactosamide-alpha-2,6-sialyltransferase (EC 2.4.99.1) (Beta-galactoside alpha-2,6-sialyltransferase) (Alpha 2,6-ST) (Sialyltransferase 1) (ST6Gal I) (B-cell antigen CD75). [Source:Uniprot/SWISSPROT;Acc:P15907]	GO:0008373,GO:0016021,GO:0006486,GO:0005794,GO:0016020,GO:0030173,GO:0009311,GO:0003835,GO:0006959
35928	1	88	321	PH_hs_0000341	0									Hs.2556	608	TNFRSF17	Tumor necrosis factor receptor superfamily, member 17	NM_001192	16	11966464	11969425	p13.13	Cytokine-cytokine receptor interaction	h_tall1Pathway	TACI and BCMA stimulation of B cell immune responses.	cell;; cell part	cell part;; membrane;; membrane part	binding;; molecular transducer activity	protein binding;; signal transducer activity	cellular process;; developmental process;; immune system process;; multicellular organismal process;; response to stimulus	cell communication;; cell proliferation;; immune response;; multicellular organismal development	1	ENSG00000048462	ENST00000053243,ENST00000396495	16	OR11G2,TNFRSF17	Tumor necrosis factor receptor superfamily member 17 (B-cell maturation protein) (CD269 antigen). [Source:Uniprot/SWISSPROT;Acc:Q02223]	GO:0008283,GO:0005515,GO:0007165,GO:0007275,GO:0006955,GO:0005886,GO:0004872,GO:0016021
17583	1	111	157	PH_hs_0000342	0									Hs.2561	4803	NGFB	Nerve growth factor, beta polypeptide	NM_002506	1	115630059	115682380	p13.2	Apoptosis;; MAPK signaling pathway	h_btg2Pathway;; h_erkPathway;; h_ngfPathway;; h_cdk5Pathway;; h_trkaPathway	BTG family proteins and cell cycle regulation;; Erk1/Erk2 Mapk Signaling pathway;; Nerve growth factor pathway (NGF);; Phosphorylation of MEK1 by cdk5/p35 down regulates the MAP kinase pathway;; Trka Receptor Signaling Pathway			binding;; molecular transducer activity	protein binding;; signal transducer activity	biological regulation;; cellular process;; developmental process;; multicellular organismal process	anatomical structure development;; cell communication;; cell development;; cellular developmental process;; multicellular organismal development;; neurological process;; regulation of biological process;; regulation of cellular process;; regulation of developmental process	1	ENSG00000134259	ENST00000369512	1	NGFB	Beta-nerve growth factor precursor (Beta-NGF). [Source:Uniprot/SWISSPROT;Acc:P01138]	GO:0045773,GO:0007422,GO:0019233,GO:0005057,GO:0045664,GO:0046928,GO:0007267,GO:0007275,GO:0008083
35072	1	16	314	PH_hs_0000343	0									Hs.2563	6863	TAC1	Tachykinin, precursor 1 (substance K, substance P, neurokinin 1, neurokinin 2, neuromedin L, neurokinin alpha, neuropeptide K, neuropeptide gamma)	NM_003182	7	97199310	97207718	q21.3	Neuroactive ligand-receptor interaction			extracellular region;; extracellular region part	extracellular region part;; extracellular space			biological regulation;; cellular process;; multicellular organismal process;; reproduction;; reproductive process;; response to stimulus	cell communication;; cellular homeostasis;; detection of stimulus;; mating;; multicellular organism reproduction;; neurological process;; regulation of biological quality;; reproductive process;; reproductive process in a multicellular organism;; response to abiotic stimulus	1	ENSG00000006128	ENST00000319273,ENST00000346867,ENST00000350485	7	TAC1	Protachykinin 1 precursor (PPT) [Contains: Substance P; Neurokinin A (NKA) (Substance K) (Neuromedin L); Neuropeptide K (NPK); Neuropeptide gamma; C-terminal-flanking peptide]. [Source:Uniprot/SWISSPROT;Acc:P20366]	GO:0007268,GO:0007204,GO:0007218,GO:0005615,GO:0007217,GO:0009582,GO:0007320
2476	1	12	23	PH_hs_0000344	0									Hs.591391	1669	DEFA4	Defensin, alpha 4, corticostatin	NM_001925	8	6780754	6783196	p23.1	Neuroactive ligand-receptor interaction			extracellular region		auxiliary transport protein activity	channel regulator activity	cellular process;; metabolic process;; multi-organism process;; response to stimulus	cellular metabolic process;; defense response;; response to biotic stimulus;; response to chemical stimulus;; response to other organism	1	ENSG00000164821	ENST00000297435	8	CHD7,DEFA4	Neutrophil defensin 4 precursor (HNP-4) (HP-4) (Defensin, alpha 4). [Source:Uniprot/SWISSPROT;Acc:P12838]	GO:0006805,GO:0050832,GO:0005246,GO:0042742,GO:0005576,GO:0006952
34909	1	77	312	PH_hs_0000346	0									Hs.2624	1812	DRD1	Dopamine receptor D1	NM_000794	5	174800280	174803769	q35.2	Calcium signaling pathway;; Gap junction;; Neuroactive ligand-receptor interaction			cell;; cell part;; organelle	cell fraction;; cell part;; intracellular;; intracellular organelle;; intracellular part;; membrane;; membrane part;; membrane-bound organelle	binding;; molecular transducer activity	neurotransmitter binding;; signal transducer activity	biological regulation;; cellular process;; developmental process;; multi-organism process;; multicellular organismal process;; reproduction;; reproductive process;; response to stimulus	anatomical structure development;; behavior;; behavioral interaction between organisms;; cell communication;; cellular homeostasis;; mating;; multicellular organismal development;; neurological process;; regulation of a molecular function;; regulation of biological quality;; reproductive behavior;; reproductive process;; response to chemical stimulus	1	ENSG00000184845	ENST00000329144,ENST00000393752	5	OR56B1,DRD1	D(1A) dopamine receptor. [Source:Uniprot/SWISSPROT;Acc:P21728]	GO:0005624,GO:0005887,GO:0005886,GO:0001584,GO:0005783,GO:0007399,GO:0007204,GO:0007268,GO:0007190,GO:0004872,GO:0042493,GO:0016021,GO:0005515,GO:0001975,GO:0007617,GO:0001590,GO:0021853,GO:0030432,GO:0060134,GO:0060158,GO:0007631,GO:0007191,GO:0007625,GO:0007626,GO:0042053,GO:0007628,GO:0030335,GO:0019226,GO:0008542,GO:0007186,GO:0007165,GO:0004977,GO:0005623,GO:0004935,GO:0007187,GO:0004952
1995	1	91	18	PH_hs_0000347	0									Hs.2633	1828	DSG1	Desmoglein 1	NM_001942	18	27152049	27191391	q12.1	Cell Communication			cell;; cell part;; organelle	cell part;; intracellular;; intracellular organelle;; intracellular part;; membrane;; membrane part;; non-membrane-bound organelle	binding	antigen binding;; ion binding;; protein binding	biological adhesion;; cellular process;; metabolic process	cell adhesion;; cellular component organization and biogenesis;; macromolecule metabolic process;; primary metabolic process	1	ENSG00000134760	ENST00000257192	18	DSG1	Desmoglein-1 precursor (Desmosomal glycoprotein 1) (DG1) (DGI) (Pemphigus foliaceus antigen). [Source:Uniprot/SWISSPROT;Acc:Q02413]	GO:0016021,GO:0016339,GO:0030057,GO:0015643,GO:0007043,GO:0005856,GO:0005509,GO:0016020,GO:0005515,GO:0005737,GO:0031177,GO:0007156
577	1	17	6	PH_hs_0000348	1	300	297.75	221.25	181.5	0.00532326	0.139578	-0.569658	0.0392486	Hs.2681	2520	GAST	Gastrin	NM_000805	17	37122138	37125746	q21.2				cell;; cell part;; extracellular region	cell fraction;; cell part	binding	protein binding	cellular process;; multicellular organismal process	cell communication;; muscle contraction	1	ENSG00000184502	ENST00000329402	17	GAST	Gastrin precursor [Contains: Gastrin-71 (Component I); Gastrin-52 (G52); Big gastrin (Gastrin-34) (G34) (Component II); Gastrin (Gastrin-17) (G17) (Component III); Gastrin-14 (G14); Gastrin-6 (G6)]. [Source:Uniprot/SWISSPROT;Acc:P01350]	GO:0007165,GO:0005576,GO:0005179,GO:0005625,GO:0006939
8063	1	111	72	PH_hs_0000349	0													NM_001098512	10	52420950	53725280	q11.23										1	ENSG00000185532	ENST00000373975,ENST00000373980,ENST00000373985	10	PRKG1	cGMP-dependent protein kinase 1, beta isozyme (EC 2.7.11.12) (cGK 1 beta) (cGKI-beta). [Source:Uniprot/SWISSPROT;Acc:P14619]	GO:0004672,GO:0007165,GO:0001764,GO:0016358,GO:0005515,GO:0005794,GO:0006468,GO:0030900,GO:0004692,GO:0030553,GO:0004713,GO:0016301,GO:0030036,GO:0006940,GO:0008603,GO:0005952,GO:0016740,GO:0004674,GO:0000166,GO:0005524
3549	1	77	32	PH_hs_0000350	0									Hs.2700	2742	GLRA2	Glycine receptor, alpha 2	NM_002063	X	14457570	14659850	p22.2	Neuroactive ligand-receptor interaction			cell;; cell part;; synapse;; synapse part	cell part;; membrane;; membrane part;; postsynaptic membrane;; synapse part	binding;; molecular transducer activity;; transporter activity	amine binding;; ion binding;; neurotransmitter binding;; signal transducer activity;; substrate-specific transporter activity;; transmembrane transporter activity	cellular process;; establishment of localization;; localization	cell communication;; establishment of localization;; transport	1	ENSG00000101958	ENST00000218075,ENST00000355020	X	GLRA2	Glycine receptor subunit alpha-2 precursor. [Source:Uniprot/SWISSPROT;Acc:P23416]	GO:0016020,GO:0007218,GO:0016021,GO:0030594,GO:0030054,GO:0005216,GO:0006821,GO:0005230,GO:0004890,GO:0045211,GO:0007214,GO:0045202,GO:0031404,GO:0006811,GO:0005887,GO:0006810,GO:0016594,GO:0004891,GO:0016934
14160	1	48	127	PH_hs_0000352	1	7191.5	7402	8304.75	8617.75	0.0203989	0.0261574	0.213617	0.0252414	Hs.528780	2935	GSPT1	G1 to S phase transition 1	NM_002094	16	11874039	11917309	p13.13				cell;; cell part	cell part;; intracellular	binding;; catalytic activity;; translation regulator activity	hydrolase activity;; nucleic acid binding;; nucleotide binding;; protein binding;; translation factor activity, nucleic acid binding	cellular process;; metabolic process	biosynthetic process;; catabolic process;; cell cycle;; cell cycle process;; cellular metabolic process;; macromolecule metabolic process;; primary metabolic process	1	ENSG00000103342	ENST00000219627	16	GSPT1,SRXN1	G1 to S phase transition protein 1 homolog (GTP-binding protein GST1- HS). [Source:Uniprot/SWISSPROT;Acc:P15170]	GO:0005622,GO:0006415,GO:0000082,GO:0003747,GO:0000184,GO:0006412,GO:0003924,GO:0005525,GO:0005515,GO:0000166
399	1	63	4	PH_hs_0000353	1	353	355	690.75	597.5	0.00399495	0.102368	0.863591	0.0248783	Hs.2719	10406	WFDC2	WAP four-disulfide core domain 2	NM_006103	20	43531807	43543585	q13.12				extracellular region;; extracellular region part	extracellular region part;; extracellular space	enzyme regulator activity	enzyme inhibitor activity	cellular process;; metabolic process;; reproduction	cellular metabolic process;; macromolecule metabolic process;; primary metabolic process;; sexual reproduction	1	ENSG00000101443	ENST00000339946,ENST00000342873,ENST00000372676	20	WFDC2,ODZ4	WAP four-disulfide core domain protein 2 precursor (Major epididymis- specific protein E4) (Epididymal secretory protein E4) (Putative protease inhibitor WAP5). [Source:Uniprot/SWISSPROT;Acc:Q14508]	GO:0006508,GO:0004867,GO:0005576,GO:0007283,GO:0005615,GO:0030414
5223	1	71	47	PH_hs_0000354	1	363.25	376	373.5	478.5	0.0243912	0.174287	0.204791	0.398079	Hs.2722	3706	ITPKA	Inositol 1,4,5-trisphosphate 3-kinase A	NM_002220	15	39573413	39583037	q15.1	Calcium signaling pathway;; Inositol phosphate metabolism;; Phosphatidylinositol signaling system					binding;; catalytic activity	nucleotide binding;; protein binding;; transferase activity	cellular process;; metabolic process	cell communication;; cellular metabolic process;; macromolecule metabolic process;; primary metabolic process	1	ENSG00000137825	ENST00000260386	15	ITPKA,CDH23	Inositol-trisphosphate 3-kinase A (EC 2.7.1.127) (Inositol 1,4,5- trisphosphate 3-kinase A) (IP3K A) (IP3 3-kinase A). [Source:Uniprot/SWISSPROT;Acc:P23677]	GO:0000166,GO:0005524,GO:0016740,GO:0016301,GO:0005516,GO:0008440,GO:0006020,GO:0007165
15714	1	34	141	PH_hs_0000355	1	258.25	261.25	271.5	252.75	0.00816678	0.0505799	0.0131312	0.82582	Hs.2764	4795	NFKBIL1	Nuclear factor of kappa light polypeptide gene enhancer in B-cells inhibitor-like 1	NM_005007	6	31623350	31634584	p21.33						binding	protein binding	biological regulation;; cellular process;; establishment of localization;; localization;; maintenance of localization	cellular component organization and biogenesis;; cellular localization;; establishment of cellular localization;; establishment of localization;; establishment of protein localization;; macromolecule localization;; maintenance of cellular localization;; maintenance of localization;; maintenance of protein localization;; regulation of biological process;; regulation of cellular process;; transport	4	NA	NA	NA	NA	NA	NA
37510	1	102	335	PH_hs_0000356	1	30584	29927.5	28138.5	23093.2	0.0153431	0.13927	-0.240171	0.209725	Hs.2780	3727	JUND	Jun D proto-oncogene	NM_005354	19	18251570	18253432	p13.11	MAPK signaling pathway	h_bcellsurvivalPathway;; h_fosbPathway	B Cell Survival Pathway;; FOSB gene expression and drug abuse	cell;; cell part;; organelle;; organelle part	cell part;; intracellular;; intracellular organelle;; intracellular organelle part;; intracellular part;; membrane-bound organelle;; non-membrane-bound organelle;; organelle part	binding;; transcription regulator activity	RNA polymerase II transcription factor activity;; nucleic acid binding;; protein binding;; transcription factor activity	biological regulation;; cellular process;; metabolic process	cellular metabolic process;; macromolecule metabolic process;; primary metabolic process;; regulation of biological process;; regulation of cellular process;; regulation of metabolic process	1	ENSG00000130522	ENST00000252818	19	NKTR,JUND	Transcription factor jun-D. [Source:Uniprot/SWISSPROT;Acc:P17535]	GO:0003700,GO:0043565,GO:0004879,GO:0045449,GO:0003702,GO:0000785,GO:0050825,GO:0042309,GO:0050826,GO:0006357,GO:0005634,GO:0046983,GO:0006355,GO:0003677
4111	1	42	208	PH_hs_0000357	0									Hs.2785	3872	KRT17	Keratin 17	NM_000226	17	36975621	36981836	q21.2	Cell Communication			cell;; cell part;; organelle;; organelle part	cell part;; intracellular;; intracellular organelle;; intracellular organelle part;; intracellular part;; non-membrane-bound organelle;; organelle part	binding;; structural molecule activity	protein binding;; structural constituent of cytoskeleton	developmental process;; multicellular organismal process	anatomical structure development;; multicellular organismal development	1	ENSG00000171403	ENST00000246662	17	KRT9	Keratin, type I cytoskeletal 9 (Cytokeratin-9) (CK-9) (Keratin-9) (K9). [Source:Uniprot/SWISSPROT;Acc:P35527]	GO:0005882,GO:0005525,GO:0005200,GO:0051260,GO:0007017,GO:0005198,GO:0008544,GO:0005874,GO:0016020,GO:0005515
33010	1	82	295	PH_hs_0000358	0									Hs.591758	1404	HAPLN1	Hyaluronan and proteoglycan link protein 1	NM_001884	5	82972500	83052454	q14.3				extracellular matrix;; extracellular region;; extracellular region part	extracellular region part;; proteinaceous extracellular matrix	binding	carbohydrate binding;; pattern binding	biological adhesion;; cellular process	cell adhesion	1	ENSG00000145681	ENST00000274341,ENST00000380141	5	HAPLN1	Hyaluronan and proteoglycan link protein 1 precursor (Proteoglycan link protein) (Cartilage link protein) (LP). [Source:Uniprot/SWISSPROT;Acc:P10915]	GO:0005578,GO:0007155,GO:0005540
11691	1	43	105	PH_hs_0000361	1	1094.5	1276.25	1881	1018.75	0.108419	0.420521	0.290585	0.609257	Hs.2830	4656	MYOG	Myogenin (myogenic factor 4)	NM_002479	1	201318881	201322000	q32.1				cell;; cell part;; organelle	cell part;; intracellular;; intracellular organelle;; intracellular part;; membrane-bound organelle	binding;; transcription regulator activity	nucleic acid binding;; transcription factor activity	biological regulation;; cellular process;; developmental process;; metabolic process;; multicellular organismal process	anatomical structure development;; cellular developmental process;; cellular metabolic process;; macromolecule metabolic process;; multicellular organismal development;; primary metabolic process;; regulation of biological process;; regulation of cellular process;; regulation of metabolic process	1	ENSG00000122180	ENST00000241651	1	MYOG,NTRK2	Myogenin (Myogenic factor 4) (Myf-4). [Source:Uniprot/SWISSPROT;Acc:P15173]	GO:0045449,GO:0030528,GO:0006366,GO:0006355,GO:0003677,GO:0045944,GO:0007517,GO:0007519,GO:0007275,GO:0005634,GO:0030154,GO:0003700
27055	1	63	242	PH_hs_0000362	0									Hs.522615	4693	NDP	Norrie disease (pseudoglioma)	NM_000266	X	43692967	43717788	p11.3				extracellular region;; extracellular region part	extracellular region part;; extracellular space	binding	protein binding	cellular process;; developmental process;; multicellular organismal process;; response to stimulus	anatomical structure development;; anatomical structure morphogenesis;; cell communication;; cell proliferation;; cellular component organization and biogenesis;; multicellular organismal development;; neurological process	1	ENSG00000124479	ENST00000378062	X	LOXHD1,NDP	Norrin precursor (Norrie disease protein). [Source:Uniprot/SWISSPROT;Acc:Q00604]	GO:0005615,GO:0007165,GO:0007033,GO:0001890,GO:0007267,GO:0007605,GO:0050896,GO:0007601,GO:0007399,GO:0008283,GO:0008083
17156	1	20	154	PH_hs_0000363	0									Hs.2859	4987	OPRL1	Opiate receptor-like 1	NM_000913	20	62181931	62202435	q13.33	Neuroactive ligand-receptor interaction			cell;; cell part	cell part;; membrane;; membrane part	binding;; molecular transducer activity	peptide binding;; signal transducer activity	biological regulation;; cellular process;; multicellular organismal process	cell communication;; cellular homeostasis;; neurological process;; regulation of biological quality	1	ENSG00000125510	ENST00000336866,ENST00000349451,ENST00000355631	20	OPRL1	Nociceptin receptor (Orphanin FQ receptor) (Kappa-type 3 opioid receptor) (KOR-3). [Source:Uniprot/SWISSPROT;Acc:P41146]	GO:0007204,GO:0016493,GO:0045028,GO:0004872,GO:0016021,GO:0007186,GO:0016020,GO:0007165,GO:0004985,GO:0004935,GO:0007600,GO:0004994,GO:0004966,GO:0004983,GO:0015051,GO:0007193,GO:0001584,GO:0005887
1581	1	13	15	PH_hs_0000364	0									Hs.567367	8411	EEA1	Early endosome antigen 1, 162kD	NM_003566	12	91690416	91847238	q22		h_ptdinsPathway;; h_eea1Pathway	Phosphoinositides and their downstream targets.;; The role of FYVE-finger proteins in vesicle transport	cell;; cell part;; organelle	cell fraction;; cell part;; intracellular;; intracellular organelle;; intracellular part;; membrane;; membrane part;; membrane-bound organelle	binding	ion binding;; lipid binding;; nucleic acid binding;; protein binding	cellular process;; establishment of localization;; localization	cellular component organization and biogenesis;; cellular localization;; establishment of cellular localization;; establishment of localization;; transport	1	ENSG00000102189	ENST00000322349	12	CPA6,EEA1	Early endosome antigen 1 (Endosome-associated protein p162) (Zinc finger FYVE domain-containing protein 2). [Source:Uniprot/SWISSPROT;Acc:Q15075]	GO:0016189,GO:0045022,GO:0019897,GO:0030742,GO:0006906,GO:0005545,GO:0016020,GO:0046872,GO:0005969,GO:0005769,GO:0042803,GO:0005516,GO:0005829,GO:0005622,GO:0003676,GO:0005624,GO:0008270,GO:0005737,GO:0000166
36084	1	20	323	PH_hs_0000365	0									Hs.2879	1357	CPA1	Carboxypeptidase A1 (pancreatic)	NM_001868	7	129807590	129815184	q32.2				extracellular region;; extracellular region part	extracellular region part;; extracellular space	binding;; catalytic activity	hydrolase activity;; ion binding	cellular process;; metabolic process	cellular metabolic process;; macromolecule metabolic process;; primary metabolic process	1	ENSG00000091704	ENST00000011292	7	CPA1	Carboxypeptidase A1 precursor (EC 3.4.17.1). [Source:Uniprot/SWISSPROT;Acc:P15085]	GO:0046872,GO:0004180,GO:0008237,GO:0005615,GO:0004182,GO:0006508,GO:0008270
17689	1	105	158	PH_hs_0000366	0									Hs.631564	5582	PRKCG	Protein kinase C, gamma	NM_002739	19	59077278	59102713	q13.41	Calcium signaling pathway;; Focal adhesion;; Gap junction;; Glioma;; Leukocyte transendothelial migration;; Long-term depression;; Long-term potentiation;; MAPK signaling pathway;; Melanogenesis;; Natural killer cell mediated cytotoxicity;; Phosphatidylinositol signaling system;; Tight junction;; VEGF signaling pathway;; Wnt signaling pathway					binding;; catalytic activity;; molecular transducer activity	ion binding;; lipid binding;; nucleotide binding;; signal transducer activity;; transferase activity	biological regulation;; cellular process;; developmental process;; metabolic process;; response to stimulus	catabolic process;; cell communication;; cell development;; cellular developmental process;; cellular metabolic process;; death;; macromolecule metabolic process;; primary metabolic process;; regulation of biological process;; regulation of cellular process;; regulation of metabolic process;; response to endogenous stimulus;; response to stress	1	ENSG00000126583	ENST00000263431	19	PRKCG	Protein kinase C gamma type (EC 2.7.11.13) (PKC-gamma). [Source:Uniprot/SWISSPROT;Acc:P05129]	GO:0004697,GO:0008219,GO:0031397,GO:0032425,GO:0007635,GO:0005634,GO:0030425,GO:0005737,GO:0007611,GO:0019717,GO:0005829,GO:0004713,GO:0042177,GO:0019992,GO:0000166,GO:0005524,GO:0004674,GO:0008270,GO:0006468,GO:0016740,GO:0004672,GO:0007242,GO:0005509
23561	1	41	211	PH_hs_0000367	0									Hs.508999	5587	PRKD1	Protein kinase D1	NM_002742	14	29115439	29466650	q12				cell;; cell part;; organelle	cell part;; intracellular;; intracellular organelle;; intracellular part;; membrane;; membrane part;; membrane-bound organelle	binding;; catalytic activity;; molecular transducer activity	ion binding;; lipid binding;; nucleotide binding;; protein binding;; signal transducer activity;; transferase activity	cellular process;; metabolic process	cell communication;; cell proliferation;; cellular metabolic process;; macromolecule metabolic process;; primary metabolic process	1	ENSG00000184304	ENST00000331968,ENST00000389984,ENST00000389985,ENST00000396674	14	PRKD1	Serine/threonine-protein kinase D1 (EC 2.7.11.13) (nPKC-D1) (Protein kinase D) (Protein kinase C mu type) (nPKC-mu). [Source:Uniprot/SWISSPROT;Acc:Q15139]	GO:0005887,GO:0006468,GO:0016740,GO:0008270,GO:0005886,GO:0004674,GO:0000166,GO:0005524,GO:0007242,GO:0008283,GO:0005829,GO:0004672,GO:0005515,GO:0004713,GO:0019992,GO:0005794,GO:0004700,GO:0046872
29344	1	112	262	PH_hs_0000368	0									Hs.534338	5531	PPP4C	Protein phosphatase 4 (formerly X), catalytic subunit	NM_002720	16	29994884	30004189	p11.2				cell;; cell part;; organelle;; organelle part	cell part;; intracellular;; intracellular organelle;; intracellular organelle part;; intracellular part;; membrane-bound organelle;; non-membrane-bound organelle;; organelle part	binding;; catalytic activity;; molecular transducer activity	hydrolase activity;; ion binding;; protein binding;; signal transducer activity;; transferase activity	cellular process	cellular component organization and biogenesis	1	ENSG00000149923	ENST00000279387	16	PPP4C	Serine/threonine-protein phosphatase 4 catalytic subunit (EC 3.1.3.16) (PP4C) (Pp4) (Protein phosphatase X) (PP-X). [Source:Uniprot/SWISSPROT;Acc:P60510]	GO:0046872,GO:0005506,GO:0030145,GO:0016787,GO:0000226,GO:0004722,GO:0005813,GO:0004704,GO:0005634,GO:0005515,GO:0005737
27	1	27	1	PH_hs_0000369	0									Hs.368072	5241	PGR	Progesterone receptor	NM_000926	11	100405564	100505754	q22.1		h_mPRPathway	How Progesterone Initiates the Oocyte Maturation	cell;; cell part;; organelle	cell part;; intracellular;; intracellular organelle;; intracellular part;; membrane-bound organelle	binding;; molecular transducer activity;; transcription regulator activity	ion binding;; lipid binding;; nucleic acid binding;; protein binding;; signal transducer activity;; steroid binding;; transcription factor activity	biological regulation;; cellular process;; metabolic process	cell communication;; cellular metabolic process;; macromolecule metabolic process;; primary metabolic process;; regulation of biological process;; regulation of cellular process;; regulation of metabolic process	1	ENSG00000082175	ENST00000263463,ENST00000325455	11	PGR	Progesterone receptor (PR). [Source:Uniprot/SWISSPROT;Acc:P06401]	GO:0006366,GO:0003707,GO:0005496,GO:0004879,GO:0003677,GO:0046872,GO:0050847,GO:0002070,GO:0001542,GO:0006355,GO:0030879,GO:0050678,GO:0008270,GO:0003700,GO:0043565,GO:0008289,GO:0007267,GO:0005634,GO:0005515,GO:0006350,GO:0007165
1602	1	34	15	PH_hs_0000370	0									Hs.2909	5619	PRM1	Protamine 1	NM_002761	16	11282193	11282693	p13.13				cell;; cell part;; macromolecular complex;; membrane-enclosed lumen;; organelle;; organelle part	cell part;; intracellular;; intracellular organelle;; intracellular organelle part;; intracellular part;; membrane-bound organelle;; non-membrane-bound organelle;; organelle lumen;; organelle part;; protein complex	binding	nucleic acid binding	cellular process;; developmental process;; metabolic process;; multicellular organismal process;; reproduction	cell cycle;; cell cycle process;; cell development;; cellular component organization and biogenesis;; cellular developmental process;; cellular metabolic process;; chromosome segregation;; macromolecule metabolic process;; multicellular organismal development;; primary metabolic process;; sexual reproduction	1	ENSG00000175646	ENST00000312511	16	PRM1	Sperm protamine-P1 (Cysteine-rich protamine). [Source:Uniprot/SWISSPROT;Acc:P04553]	GO:0007286,GO:0007283,GO:0007275,GO:0005634,GO:0005654,GO:0006323,GO:0007076,GO:0000786,GO:0005694,GO:0006997,GO:0030154,GO:0007001,GO:0003677
24094	1	14	216	PH_hs_0000371	0									Hs.2913	2049	EPHB3	EPH receptor B3	NM_004443	3	185762280	185782889	q27.1	Axon guidance			cell;; cell part	cell part;; membrane;; membrane part	binding;; catalytic activity;; molecular transducer activity	nucleotide binding;; signal transducer activity;; transferase activity	cellular process;; developmental process;; localization;; metabolic process;; multicellular organismal process	anatomical structure development;; anatomical structure morphogenesis;; cell communication;; cell development;; cell motility;; cellular component organization and biogenesis;; cellular developmental process;; cellular metabolic process;; localization of cell;; macromolecule metabolic process;; multicellular organismal development;; primary metabolic process	1	ENSG00000182580	ENST00000330394	3	APEX2,EPHB3	Ephrin type-B receptor 3 precursor (EC 2.7.10.1) (Tyrosine-protein kinase receptor HEK-2) (Tyrosine-protein kinase TYRO6). [Source:Uniprot/SWISSPROT;Acc:P54753]	GO:0004674,GO:0005524,GO:0000166,GO:0005887,GO:0006468,GO:0016740,GO:0008046,GO:0007169,GO:0005003,GO:0004672,GO:0004872,GO:0007411,GO:0004713,GO:0007165,GO:0016020
28855	1	71	258	PH_hs_0000372	0									Hs.2936	4322	MMP13	Matrix metallopeptidase 13 (collagenase 3)	NM_002427	11	102318934	102331672	q22.2				extracellular matrix;; extracellular region;; extracellular region part	extracellular region part;; extracellular space;; proteinaceous extracellular matrix	binding;; catalytic activity	hydrolase activity;; ion binding	cellular process;; developmental process;; metabolic process;; multicellular organismal process	anatomical structure development;; catabolic process;; cellular metabolic process;; digestion;; macromolecule metabolic process;; multicellular organismal development;; multicellular organismal metabolic process;; primary metabolic process;; tissue remodeling	1	ENSG00000137745	ENST00000260302,ENST00000340273	11	AKAP6,MMP13	Collagenase 3 precursor (EC 3.4.24.-) (Matrix metalloproteinase-13) (MMP-13). [Source:Uniprot/SWISSPROT;Acc:P45452]	GO:0046872,GO:0030282,GO:0009612,GO:0043627,GO:0035116,GO:0001666,GO:0008133,GO:0051216,GO:0030574,GO:0004222,GO:0008152,GO:0005509,GO:0005578,GO:0005615,GO:0008237,GO:0003824,GO:0006508,GO:0008270
1623	1	55	15	PH_hs_0000373	0									Hs.517973	4486	MST1R	Macrophage stimulating 1 receptor (c-met-related tyrosine kinase)	NM_002447	3	49899439	49916310	p21.31		h_mspPathway	Msp/Ron Receptor Signaling Pathway	cell;; cell part	cell part;; membrane;; membrane part	binding;; catalytic activity;; molecular transducer activity	nucleotide binding;; signal transducer activity;; transferase activity	biological regulation;; cellular process;; developmental process;; localization;; metabolic process;; multicellular organismal process;; reproduction;; reproductive process;; response to stimulus	cell communication;; cell motility;; cell proliferation;; cellular metabolic process;; defense response;; fertilization;; localization of cell;; macromolecule metabolic process;; multicellular organismal development;; primary metabolic process;; regulation of biological process;; regulation of cellular process;; reproductive process;; sexual reproduction	1	ENSG00000164078	ENST00000296474,ENST00000344206	3	MST1R	Macrophage-stimulating protein receptor precursor (EC 2.7.10.1) (MSP receptor) (p185-Ron) (CD136 antigen) (CDw136) [Contains: Macrophage- stimulating protein receptor alpha chain; Macrophage-stimulating protein receptor beta chain]. [Source:Uniprot/SWISSPROT;Acc:Q04912]	GO:0000166,GO:0005887,GO:0006468,GO:0016740,GO:0006928,GO:0005524,GO:0004674,GO:0004713,GO:0006952,GO:0005011,GO:0007338,GO:0016020,GO:0007165,GO:0007275,GO:0004672,GO:0008284,GO:0005886,GO:0001725,GO:0004872
32365	1	109	289	PH_hs_0000374	1	35378.8	33606.2	41114.5	42894	0.0363368	0.0299564	0.284253	0.0268299	Hs.2962	6286	S100P	S100 calcium binding protein P	NM_005980	4	6746466	6749797	p16.1				cell;; cell part;; organelle	cell part;; intracellular;; intracellular organelle;; intracellular part;; membrane-bound organelle	binding	ion binding;; protein binding	cellular process;; localization	cell motility;; localization of cell	1	ENSG00000163993	ENST00000296370	4	S100P,ADH5	Protein S100-P (S100 calcium-binding protein P). [Source:Uniprot/SWISSPROT;Acc:P25815]	GO:0005737,GO:0005509,GO:0005634,GO:0043542,GO:0048306,GO:0000287
23247	1	63	208	PH_hs_0000376	0									Hs.88013	6671	SP4	Sp4 transcription factor	NM_003112	7	21434213	21520674	p15.3				cell;; cell part	cell part;; intracellular	binding;; transcription regulator activity	RNA polymerase II transcription factor activity;; ion binding;; nucleic acid binding;; protein binding;; transcription activator activity;; transcription cofactor activity	biological regulation;; cellular process;; metabolic process;; multicellular organismal process	cellular metabolic process;; circulation;; heart contraction;; macromolecule metabolic process;; primary metabolic process;; regulation of biological process;; regulation of cellular process;; regulation of metabolic process;; regulation of multicellular organismal process	1	ENSG00000105866	ENST00000222584,ENST00000396567	7	SP4	Transcription factor Sp4 (SPR-1). [Source:Uniprot/SWISSPROT;Acc:Q02446]	GO:0006357,GO:0003713,GO:0005634,GO:0006350,GO:0003702,GO:0008270,GO:0005622,GO:0003676,GO:0003677,GO:0008016,GO:0046872
22365	1	77	200	PH_hs_0000377	0									Hs.519220	6900	CNTN2	Contactin 2 (axonal)	NM_005076	1	203278962	203313759	q32.1	Cell adhesion molecules (CAMs)			cell;; cell part	cell part;; cell projection;; membrane;; membrane part	binding	lipid binding;; protein binding	biological adhesion;; cellular process;; developmental process;; localization;; multicellular organismal process	anatomical structure development;; cell adhesion;; cell development;; cell motility;; cellular developmental process;; localization of cell;; multicellular organismal development	1	ENSG00000184144	ENST00000331830	1	CNTN2	Contactin-2 precursor (Axonin-1) (Axonal glycoprotein TAG-1) (Transient axonal glycoprotein 1) (TAX-1). [Source:Uniprot/SWISSPROT;Acc:Q02246]	GO:0005887,GO:0006468,GO:0005524,GO:0007155,GO:0005886,GO:0048503,GO:0030424,GO:0004908,GO:0001764,GO:0005021,GO:0005515
33449	1	73	299	PH_hs_0000378	0									Hs.3003	916	CD3E	CD3e molecule, epsilon (CD3-TCR complex)	NM_000733	11	117680661	117692099	q23.3	Hematopoietic cell lineage;; T cell receptor signaling pathway	h_CSKPathway;; h_ctlPathway;; h_tcapoptosisPathway;; h_il17Pathway;; h_IL12Pathway;; h_tcraPathway;; h_tob1Pathway;; h_tcrPathway;; h_tcrmolecule;; h_tcytotoxicPathway;; h_thelperPathway;; h_ctla4Pathway	Activation of Csk by cAMP-dependent Protein Kinase Inhibits Signaling through the T Cell Receptor;; CTL mediated immune response against target cells;; HIV Induced T Cell Apoptosis;; IL 17 Signaling Pathway;; IL12 and Stat4 Dependent Signaling Pathway in	cell;; cell part;; macromolecular complex	cell part;; cell surface;; membrane;; membrane part;; protein complex	binding;; molecular transducer activity	protein binding;; signal transducer activity	biological regulation;; cellular process;; developmental process;; immune system process;; metabolic process;; multicellular organismal process	cell activation;; cell communication;; cell development;; cell proliferation;; cellular component organization and biogenesis;; cellular developmental process;; cellular metabolic process;; death;; leukocyte activation;; macromolecule metabolic process;; primary metabolic process;; regulation of biological process;; regulation of cellular process;; regulation of multicellular organismal process	1	ENSG00000198851	ENST00000361763,ENST00000392889	11	CD3E	T-cell surface glycoprotein CD3 epsilon chain precursor (T-cell surface antigen T3/Leu-4 epsilon chain). [Source:Uniprot/SWISSPROT;Acc:P07766]	GO:0005515,GO:0045060,GO:0046649,GO:0050731,GO:0045879,GO:0042102,GO:0042105,GO:0009897,GO:0050850,GO:0007166,GO:0001772,GO:0050852,GO:0046982,GO:0005057,GO:0042110,GO:0004888,GO:0005887,GO:0005886,GO:0006461,GO:0042101,GO:0007172,GO:0017124,GO:0042608,GO:0030159,GO:0019901,GO:0042981,GO:0007186,GO:0016020
25501	1	77	228	PH_hs_0000379	0									Hs.513305	7023	TFAP4	Transcription factor AP-4 (activating enhancer binding protein 4)	NM_003223	16	4247188	4263011	p13.3				cell;; cell part;; organelle	cell part;; intracellular;; intracellular organelle;; intracellular part;; membrane-bound organelle	binding;; transcription regulator activity	RNA polymerase II transcription factor activity;; nucleic acid binding;; protein binding;; transcription activator activity;; transcription cofactor activity;; transcription factor activity	biological regulation;; cellular process;; developmental process;; metabolic process;; multicellular organismal process	cellular metabolic process;; macromolecule metabolic process;; multicellular organismal development;; primary metabolic process;; regulation of biological process;; regulation of cellular process;; regulation of metabolic process	1	ENSG00000090447	ENST00000204517,ENST00000396765	16	CRIPAK,TFAP4	Transcription factor AP-4 (Activating enhancer-binding protein 4). [Source:Uniprot/SWISSPROT;Acc:Q01664]	GO:0005634,GO:0007275,GO:0003705,GO:0030528,GO:0045449,GO:0003713,GO:0006357
17170	1	34	154	PH_hs_0000380	0									Hs.3017	7141	TNP1	Transition protein 1 (during histone to protamine replacement)	NM_003284	2	217432426	217433027	q35				cell;; cell part;; macromolecular complex;; organelle;; organelle part	cell part;; intracellular;; intracellular organelle;; intracellular organelle part;; intracellular part;; membrane-bound organelle;; non-membrane-bound organelle;; organelle part;; protein complex	binding	nucleic acid binding	biological regulation;; cellular process;; developmental process;; localization;; metabolic process;; multicellular organismal process;; reproduction;; reproductive process;; response to stimulus	cell development;; cell motility;; cellular component organization and biogenesis;; cellular developmental process;; cellular metabolic process;; fertilization;; localization of cell;; macromolecule metabolic process;; multicellular organismal development;; primary metabolic process;; regulation of biological process;; regulation of cellular process;; regulation of metabolic process;; reproductiv…	1	ENSG00000118245	ENST00000236979	2	TNP1	Spermatid nuclear transition protein 1 (STP-1) (TP-1). [Source:Uniprot/SWISSPROT;Acc:P09430]	GO:0003677,GO:0007001,GO:0007283,GO:0000012,GO:0006338,GO:0006342,GO:0007290,GO:0035042,GO:0019953,GO:0005694,GO:0000786,GO:0006337,GO:0030317,GO:0030154,GO:0007275,GO:0005634
23961	1	105	214	PH_hs_0000381	0									Hs.3022	7201	TRHR	Thyrotropin-releasing hormone receptor	NM_003301	8	110168901	110200988	q23.1	Calcium signaling pathway;; Neuroactive ligand-receptor interaction			cell;; cell part	cell part;; membrane;; membrane part	molecular transducer activity	signal transducer activity	cellular process	cell communication	1	ENSG00000174417	ENST00000311762	8	TRHR	Thyrotropin-releasing hormone receptor (TRH-R) (Thyroliberin receptor). [Source:Uniprot/SWISSPROT;Acc:P34981]	GO:0045028,GO:0016021,GO:0004872,GO:0007165,GO:0007186,GO:0016020,GO:0001584,GO:0005887,GO:0004983,GO:0004997
6636	1	28	60	PH_hs_0000382	1	327.25	367.25	806.25	549.25	0.0814522	0.268132	0.964779	0.126183	Hs.3041	10309	CCNU	Uracil-DNA glycosylase 2	NM_021147	5	54562737	54565265	q11.2				cell;; cell part;; membrane-enclosed lumen;; organelle;; organelle part	cell part;; intracellular;; intracellular organelle;; intracellular organelle part;; intracellular part;; membrane-bound organelle;; organelle lumen;; organelle part	catalytic activity	hydrolase activity	biological regulation;; cellular process;; metabolic process;; response to stimulus	cell cycle;; cell cycle process;; cellular metabolic process;; macromolecule metabolic process;; primary metabolic process;; regulation of biological process;; regulation of cellular process;; response to endogenous stimulus;; response to stress	1	ENSG00000152669	ENST00000282572	5	CCNO	Uracil-DNA glycosylase 2 (EC 3.2.2.-) (UDG2) (Cyclin-like uracil-DNA glycosylase). [Source:Uniprot/SWISSPROT;Acc:P22674]	GO:0000074,GO:0005634,GO:0006284,GO:0008152,GO:0016798,GO:0005654,GO:0004844
14553	1	105	130	PH_hs_0000383	1	852.5	651	833.5	882.75	0.189534	0.0405827	0.190935	0.412907	Hs.5638	57684	ZBTB26	Zinc finger and BTB domain containing 26	NM_006626	9	124710155	124715430	q33.2				cell;; cell part	cell part;; intracellular	binding	ion binding;; nucleic acid binding;; protein binding	biological regulation;; cellular process;; metabolic process	cellular metabolic process;; macromolecule metabolic process;; primary metabolic process;; regulation of biological process;; regulation of cellular process;; regulation of metabolic process	1	ENSG00000186130	ENST00000373659	9	ZBTB6	Zinc finger and BTB domain-containing protein 6 (Zinc finger protein 482) (Zinc finger protein with interaction domain). [Source:Uniprot/SWISSPROT;Acc:Q15916]	GO:0003676,GO:0005622,GO:0008270,GO:0003677,GO:0046872,GO:0006355,GO:0006350,GO:0005634,GO:0005515,GO:0005509
34677	1	69	310	PH_hs_0000384	1	454	340.75	333.5	459.25	0.201522	0.22433	-0.00363514	0.991644	Hs.339278	1315	COPB1	Coatomer protein complex, subunit beta 1	NM_016451	11	14435628	14477974	p15.2				cell;; cell part;; organelle;; organelle part	cell part;; intracellular;; intracellular organelle;; intracellular organelle part;; intracellular part;; membrane;; membrane part;; membrane-bound organelle;; organelle membrane;; organelle part;; vesicle	binding;; structural molecule activity;; transporter activity	protein binding;; substrate-specific transporter activity	cellular process;; establishment of localization;; localization;; metabolic process	cellular component organization and biogenesis;; cellular localization;; establishment of cellular localization;; establishment of localization;; establishment of protein localization;; macromolecule localization;; macromolecule metabolic process;; primary metabolic process;; secretion;; transport	1	ENSG00000129083	ENST00000249923	11	COPB1	Coatomer subunit beta (Beta-coat protein) (Beta-COP). [Source:Uniprot/SWISSPROT;Acc:P53618]	GO:0005515,GO:0005794,GO:0006891,GO:0030126,GO:0005783,GO:0006886,GO:0005829,GO:0006461,GO:0005198,GO:0005737,GO:0006888,GO:0000139,GO:0008565,GO:0016020,GO:0030117,GO:0016192,GO:0005798
3296	1	48	30	PH_hs_0000385	1	1347.5	1322	1172	1482.25	0.0135091	0.165305	-0.00826529	0.965381	Hs.3068	6596	HLTF	Helicase-like transcription factor	NM_003071	3	150230593	150287031	q24				cell;; cell part;; organelle	cell part;; intracellular;; intracellular organelle;; intracellular part;; membrane-bound organelle	binding;; catalytic activity;; transcription regulator activity	RNA polymerase II transcription factor activity;; helicase activity;; hydrolase activity;; ion binding;; nucleic acid binding;; nucleotide binding;; protein binding;; transcription activator activity	biological regulation;; cellular process;; metabolic process	cellular component organization and biogenesis;; cellular metabolic process;; macromolecule metabolic process;; primary metabolic process;; regulation of biological process;; regulation of cellular process;; regulation of metabolic process	1	ENSG00000071794	ENST00000310053,ENST00000392912,ENST00000392913	3	HLTF,PPP2R3C	Helicase-like transcription factor (EC 3.6.1.-) (SWI/SNF-related matrix-associated actin-dependent regulator of chromatin subfamily A member 3) (Sucrose nonfermenting protein 2-like 3) (DNA-binding protein/plasminogen activator inhibitor 1 regulator) (HIP [Source:Uniprot/SWISSPROT;Acc:Q14527]	GO:0003676,GO:0016787,GO:0016568,GO:0006357,GO:0000166,GO:0008270,GO:0005524,GO:0003677,GO:0016887,GO:0016563,GO:0003702,GO:0046872,GO:0005515,GO:0005634,GO:0006350,GO:0004386
5610	1	10	51	PH_hs_0000386	1	5650	4990.5	4808.75	4418	0.0876532	0.0598915	-0.205671	0.206452	Hs.3094	9929	JOSD1	Josephin domain containing 1	NM_014876	22	37411571	37426215	q13.1										1	ENSG00000100221	ENST00000216039	22	CST8,JOSD1	Josephin-1 (Josephin domain-containing 1). [Source:Uniprot/SWISSPROT;Acc:Q15040]	NA
19736	1	24	177	PH_hs_0000387	1	4949.5	5089	3615.25	3419.75	0.0196526	0.0393005	-0.512921	0.00633334	Hs.3100	3735	KARS	Lysyl-tRNA synthetase	NM_005548	16	74219131	74239078	q23.1	Aminoacyl-tRNA biosynthesis;; Amyotrophic lateral sclerosis (ALS);; Lysine biosynthesis			cell;; cell part;; organelle	cell fraction;; cell part;; intracellular;; intracellular organelle;; intracellular part;; membrane-bound organelle	binding;; catalytic activity	ligase activity;; nucleic acid binding;; nucleotide binding	cellular process;; metabolic process	biosynthetic process;; cellular metabolic process;; macromolecule metabolic process;; nitrogen compound metabolic process;; primary metabolic process	1	ENSG00000065427	ENST00000302445,ENST00000319410,ENST00000378668,ENST00000393395	16	KARS,C17orf49	Lysyl-tRNA synthetase (EC 6.1.1.6) (Lysine--tRNA ligase) (LysRS). [Source:Uniprot/SWISSPROT;Acc:Q15046]	GO:0005625,GO:0003676,GO:0016874,GO:0006412,GO:0000049,GO:0008033,GO:0004812,GO:0006430,GO:0004824,GO:0004815,GO:0006422,GO:0006418,GO:0000166,GO:0005524,GO:0005737,GO:0005739
2282	1	42	21	PH_hs_0000388	0									Hs.3104	9928	KIF14	Kinesin family member 14	NM_014875	1	198787929	198856485	q32.1				cell;; cell part;; macromolecular complex;; organelle;; organelle part	cell part;; intracellular;; intracellular organelle;; intracellular organelle part;; intracellular part;; non-membrane-bound organelle;; organelle part;; protein complex	binding;; motor activity	microtubule motor activity;; nucleotide binding	cellular process;; establishment of localization;; localization	cellular component organization and biogenesis;; cellular localization;; establishment of cellular localization;; establishment of localization;; transport	1	ENSG00000118193	ENST00000367350	1	KIF14	Kinesin-like protein KIF14. [Source:Uniprot/SWISSPROT;Acc:Q15058]	GO:0006412,GO:0005840,GO:0000166,GO:0005524,GO:0003777,GO:0005874,GO:0005622,GO:0003735,GO:0005875,GO:0007018
17910	1	102	160	PH_hs_0000389	1	875.5	883.5	1231.75	1746	0.0064319	0.244231	0.759467	0.141296	Hs.466039	976	CD97	CD97 molecule	NM_001025160	19	14353212	14380533	p13.12				cell;; cell part	cell part;; membrane;; membrane part	binding;; molecular transducer activity	ion binding;; protein binding;; signal transducer activity	biological adhesion;; cellular process;; immune system process;; localization;; response to stimulus	cell adhesion;; cell communication;; cell motility;; defense response;; immune response;; localization of cell;; response to external stimulus;; response to stress	1	ENSG00000123146	ENST00000242786,ENST00000357355,ENST00000358600,ENST00000393059	19	EIF4A1,CD97,SNORA67	CD97 antigen precursor (Leukocyte antigen CD97). [Source:Uniprot/SWISSPROT;Acc:P48960]	GO:0005509,GO:0005515,GO:0007186,GO:0016020,GO:0005887,GO:0006955,GO:0007155,GO:0005886,GO:0006928,GO:0007267,GO:0004930,GO:0007218,GO:0006954
6507	1	11	59	PH_hs_0000390	1	1072.75	1032.75	1366	1393.5	0.026867	0.0140934	0.390244	0.0054638	Hs.3109	393	ARHGAP4	Rho GTPase activating protein 4	NM_001666	X	152826024	152844892	q28		h_rhoPathway	Rho cell motility signaling pathway	cell;; cell part	cell part;; intracellular;; intracellular part	binding;; enzyme regulator activity;; molecular transducer activity	GTPase regulator activity;; enzyme activator activity;; molecular adaptor activity;; protein binding;; signal transducer activity	cellular process	cell communication;; cellular component organization and biogenesis	1	ENSG00000089820	ENST00000350060,ENST00000370016,ENST00000370028,ENST00000393721	X	ARHGAP4	Rho GTPase-activating protein 4 (Rho-GAP hematopoietic protein C1) (p115). [Source:Uniprot/SWISSPROT;Acc:P98171]	GO:0007266,GO:0005100,GO:0005070,GO:0005096,GO:0007010,GO:0005622,GO:0007165,GO:0005737
34376	1	104	307	PH_hs_0000391	1	367	446.5	79.25	123.75	0.138205	0.310012	-2.00266	0.0215533	Hs.514477	3993	LLGL2	Lethal giant larvae homolog 2 (Drosophila)	NM_001031803	17	71033377	71082884	q25.1	Tight junction			cell;; cell part	cell part;; intracellular;; intracellular part			cellular process	cell cycle;; cell division	1	ENSG00000073350	ENST00000167462,ENST00000375227,ENST00000392550	17	LLGL2	Lethal(2) giant larvae protein homolog 2 (HGL). [Source:Uniprot/SWISSPROT;Acc:Q6P1M3]	GO:0007049,GO:0005737,GO:0051301
28006	1	6	251	PH_hs_0000392	0									Hs.3134	10895	KIAA1683	KIAA1683	AB051470								cell;; cell part;; extracellular region;; extracellular region part;; organelle	cell part;; extracellular region part;; extracellular space;; intracellular;; intracellular organelle;; intracellular part;; membrane-bound organelle	binding;; transcription regulator activity	nucleic acid binding;; protein binding;; transcription factor activity	cellular process;; metabolic process;; multicellular organismal process	cellular metabolic process;; macromolecule metabolic process;; primary metabolic process;; respiratory gaseous exchange	1	ENSG00000179378	ENST00000325515	4	PPBPL2,HNRPDL	Platelet basic protein-like 2 precursor (DNA-binding protein amplifying expression of surfactant protein B) (DNA-binding protein SPBPBP). [Source:Uniprot/SWISSPROT;Acc:Q13862]	GO:0003700,GO:0007585,GO:0005125,GO:0006366,GO:0005634,GO:0005615
2785	1	97	25	PH_hs_0000393	1	5264	5450.5	11344.8	11919	0.0246163	0.0349089	1.11852	0.00230681	Hs.530862	5571	PRKAG1	Protein kinase, AMP-activated, gamma 1 non-catalytic subunit	NM_002733	12	47682322	47698859	q13.12	Adipocytokine signaling pathway;; Insulin signaling pathway			cell;; cell part;; organelle	cell part;; intracellular;; intracellular organelle;; intracellular part;; membrane-bound organelle	catalytic activity	transferase activity	cellular process;; metabolic process;; reproduction	biosynthetic process;; cell communication;; cellular metabolic process;; macromolecule metabolic process;; primary metabolic process;; sexual reproduction	1	ENSG00000181929	ENST00000316299,ENST00000395170	12	WDR42B,PRKAG1	5'-AMP-activated protein kinase subunit gamma-1 (AMPK gamma-1 chain) (AMPKg). [Source:Uniprot/SWISSPROT;Acc:P54619]	GO:0006468,GO:0004691,GO:0005634,GO:0006633,GO:0007165,GO:0007283,GO:0016301
30726	1	38	275	PH_hs_0000394	1	274.75	206.25	156.75	191.25	0.2014	0.140202	-0.46695	0.22504	Hs.3155	1446	CSN1S1	Casein alpha s1	NM_001025104	4	70831387	70846877	q13.3				extracellular region		transporter activity		establishment of localization;; localization;; multicellular organismal process	digestion;; establishment of localization;; transport	1	ENSG00000126545	ENST00000246891,ENST00000354865,ENST00000381066	4	CSN1S1	Alpha-S1-casein precursor [Contains: Casoxin-D]. [Source:Uniprot/SWISSPROT;Acc:P47710]	GO:0005576,GO:0006810,GO:0005215,GO:0007586
13532	1	92	121	PH_hs_0000395	0													NR_002714														1	ENSG00000204787	ENST00000377435	2	ZSWIM6	NA	NA
6648	1	40	60	PH_hs_0000396	1	1437.75	1444.25	1249.25	1306	0.00318959	0.0314085	-0.173606	0.0292274	Hs.3192	5092	PCBD1	Pterin-4 alpha-carbinolamine dehydratase/dimerization cofactor of hepatocyte nuclear factor 1 alpha (TCF1)	NM_000281	10	72313272	72318547	q22.1				cell;; cell part	cell part;; intracellular;; intracellular part	binding;; catalytic activity;; transcription regulator activity	lyase activity;; oxidoreductase activity;; protein binding;; transcription activator activity;; transcription cofactor activity	cellular process;; metabolic process	biosynthetic process;; cellular component organization and biogenesis;; cellular metabolic process;; macromolecule metabolic process;; primary metabolic process	1	ENSG00000166228	ENST00000299299	10	PCBD1	Pterin-4-alpha-carbinolamine dehydratase (EC 4.2.1.96) (PHS) (4-alpha- hydroxy-tetrahydropterin dehydratase) (Phenylalanine hydroxylase- stimulating protein) (Pterin carbinolamine dehydratase) (PCD) (Dimerization cofactor of hepatocyte nuclear factor 1-al [Source:Uniprot/SWISSPROT;Acc:P61457]	GO:0045941,GO:0042802,GO:0016829,GO:0003713,GO:0051289,GO:0043496,GO:0051291,GO:0004505,GO:0005634,GO:0005515,GO:0008124,GO:0006729,GO:0005737
11386	1	74	102	PH_hs_0000397	0									Hs.3210	5972	REN	Renin	NM_000537	1	202390570	202402088	q32.1		h_ace2Pathway	Angiotensin-converting enzyme 2 regulates heart function	cell;; cell part;; extracellular region;; extracellular region part	cell part;; extracellular region part;; extracellular space;; membrane	binding;; catalytic activity	hydrolase activity;; protein binding	biological regulation;; cellular process;; metabolic process;; multicellular organismal process	blood pressure regulation;; cell communication;; cellular metabolic process;; circulation;; endocrine process;; fast regulation of arterial pressure;; macromolecule metabolic process;; primary metabolic process;; regulation of biological process;; regulation of cellular process;; regulation of metabolic process	1	ENSG00000143839	ENST00000272190,ENST00000367195,ENST00000367196	1	REN,ZNF248	Renin precursor (EC 3.4.23.15) (Angiotensinogenase). [Source:Uniprot/SWISSPROT;Acc:P00797]	GO:0005102,GO:0004194,GO:0006508,GO:0048469,GO:0004195,GO:0043408,GO:0042756,GO:0005615,GO:0002016,GO:0009755,GO:0002003,GO:0044444,GO:0005159,GO:0016020,GO:0008233,GO:0008217,GO:0004190
25626	1	90	229	PH_hs_0000398	0									Hs.3232	1539	CYLC2	Cylicin, basic protein of sperm head cytoskeleton 2	NM_001340	9	104797483	104820590	q31.1				cell;; cell part;; organelle	cell part;; intracellular;; intracellular organelle;; intracellular part;; non-membrane-bound organelle	structural molecule activity	structural constituent of cytoskeleton	cellular process;; developmental process;; multicellular organismal process;; reproduction	cellular developmental process;; multicellular organismal development;; sexual reproduction	1	ENSG00000155833	ENST00000374798	9	CYLC2	Cylicin-2 (Cylicin II) (Multiple-band polypeptide II). [Source:Uniprot/SWISSPROT;Acc:Q14093]	GO:0030154,GO:0005856,GO:0007283,GO:0005200,GO:0007275,GO:0005737
8278	1	102	74	PH_hs_0000399	1	1448.75	1418.25	734.25	727.5	0.0150448	0.00653049	-0.971845	0.000493784	Hs.200716	4204	MECP2	Methyl CpG binding protein 2 (Rett syndrome)	NM_004992	X	152940457	153016382	q28				cell;; cell part;; organelle	cell part;; intracellular;; intracellular organelle;; intracellular part;; membrane-bound organelle	binding;; transcription regulator activity	nucleic acid binding;; protein binding;; transcription cofactor activity;; transcription repressor activity	biological regulation;; cellular process;; metabolic process	cellular metabolic process;; macromolecule metabolic process;; primary metabolic process;; regulation of biological process;; regulation of cellular process;; regulation of metabolic process	1	ENSG00000169057	ENST00000303391,ENST00000369957,ENST00000369964,ENST00000393671	X	MECP2,MFAP1	Methyl-CpG-binding protein 2 (MeCP-2 protein) (MeCP2). [Source:Uniprot/SWISSPROT;Acc:P51608]	GO:0006350,GO:0005634,GO:0005515,GO:0006355,GO:0050884,GO:0008344,GO:0007585,GO:0016358,GO:0035197,GO:0042551,GO:0000792,GO:0045892,GO:0003729,GO:0008327,GO:0005829,GO:0016564,GO:0008284,GO:0003677,GO:0003714,GO:0000122
11304	1	102	344	PH_hs_0000400	1	602.75	674.75	1167.25	1003.75	0.0797052	0.106506	0.765036	0.0377301	Hs.352642	2212	FCGR2B	Fc fragment of IgG, low affinity IIb, receptor (CD32)	NM_002155	1	159760659	159763309	q23.3				cell;; cell part	cell part;; membrane;; membrane part	binding;; molecular transducer activity	protein binding;; signal transducer activity	immune system process;; response to stimulus	immune response	1	ENSG00000173110	ENST00000309758	1	HSPA6,TRGV3	Heat shock 70 kDa protein 6 (Heat shock 70 kDa protein B'). [Source:Uniprot/SWISSPROT;Acc:P17066]	GO:0000166,GO:0005524,GO:0006986,GO:0005575
15854	1	22	336	PH_hs_0000401	1	242.5	235	236	271.75	0.0222128	0.0995729	0.0886176	0.494687	Hs.389452		PLA2G12A	Phospholipase A2, group XIIA	NM_001226	4	110829233	110844078	q25										1	ENSG00000138794	ENST00000265164,ENST00000352981	4	CASP6,BCL2L2	Caspase-6 precursor (EC 3.4.22.59) (CASP-6) (Apoptotic protease Mch-2) [Contains: Caspase-6 subunit p18; Caspase-6 subunit p11]. [Source:Uniprot/SWISSPROT;Acc:P55212]	GO:0006915,GO:0005737,GO:0006508,GO:0005515,GO:0030693,GO:0006917,GO:0008234
30794	1	106	275	PH_hs_0000402	0									Hs.499205	79191	IRX3	Iroquois homeobox protein 3	NM_024336	16	52874712	52877879	q12.2				cell;; cell part;; organelle	cell part;; intracellular;; intracellular organelle;; intracellular part;; membrane-bound organelle	binding;; transcription regulator activity	nucleic acid binding;; transcription factor activity	biological regulation;; cellular process;; metabolic process	cellular metabolic process;; macromolecule metabolic process;; primary metabolic process;; regulation of biological process;; regulation of cellular process;; regulation of metabolic process	1	ENSG00000177508	ENST00000329734	16	IRX3	Iroquois-class homeodomain protein IRX-3 (Iroquois homeobox protein 3) (Homeodomain protein IRXB1). [Source:Uniprot/SWISSPROT;Acc:P78415]	GO:0003700,GO:0043565,GO:0003677,GO:0006355,GO:0005634
15114	1	106	135	PH_hs_0000403	1	251	301.75	88.5	107.25	0.129844	0.135461	-1.49761	0.0222049	Hs.592375	27325	TNRC8	Trinucleotide repeat containing 8	AK056476	X	41130106	41538699	Xp11.4										3	NA	NA	NA	NA	NA	NA
36533	1	21	327	PH_hs_0000404	1	2135.25	2197.75	1011.25	1162	0.0203989	0.0980986	-0.995512	0.00566101	Hs.487296	26227	PHGDH	Phosphoglycerate dehydrogenase	NM_006623	1	120056032	120088359	p12	Glycine, serine and threonine metabolism			extracellular region		binding;; catalytic activity;; transporter activity	cofactor binding;; oxidoreductase activity	cellular process;; developmental process;; establishment of localization;; localization;; metabolic process;; multicellular organismal process	anatomical structure development;; biosynthetic process;; cellular metabolic process;; establishment of localization;; multicellular organismal development;; nitrogen compound metabolic process;; primary metabolic process;; transport	1	ENSG00000092621	ENST00000369407,ENST00000369409	1	PHGDH,ZCCHC7	D-3-phosphoglycerate dehydrogenase (EC 1.1.1.95) (3-PGDH). [Source:Uniprot/SWISSPROT;Acc:O43175]	GO:0008652,GO:0051287,GO:0016616,GO:0048037,GO:0004617,GO:0006564,GO:0006810,GO:0005215,GO:0008152,GO:0009055,GO:0005576,GO:0007420,GO:0016491
35402	1	10	317	PH_hs_0000405	0									Hs.3346	55793	FAM63A	Family with sequence similarity 63, member A	NM_001040217	1	149235662	149245957	q21.2						binding	protein binding			1	ENSG00000143409	ENST00000312210,ENST00000361738,ENST00000361936,ENST00000368945	1	FAM63A,TP53RK	Family with sequence similarity 63, member A. [Source:Uniprot/SPTREMBL;Acc:Q5SZF0]	GO:0005515
16586	1	46	50	PH_hs_0000406	1	1198	1082.75	1125	1124.5	0.0714625	0.00031434	-0.019904	0.8117	Hs.3352	3066	HDAC2	Histone deacetylase 2	NM_001527	6	114364021	114399047	q22.1	Cell cycle;; Chronic myeloid leukemia;; Notch signaling pathway	h_carm-erPathway;; h_etsPathway;; h_mef2dPathway;; h_prc2Pathway	CARM1 and Regulation of the Estrogen Receptor;; METS affect on Macrophage Differentiation;; Role of MEF2D in T-cell Apoptosis;; The PRC2 Complex Sets Long-term Gene Silencing Through Modification of Histone Tails	cell;; cell part;; macromolecular complex;; membrane-enclosed lumen;; organelle;; organelle part	cell part;; intracellular;; intracellular organelle;; intracellular organelle part;; intracellular part;; membrane-bound organelle;; non-membrane-bound organelle;; organelle lumen;; organelle part;; protein complex	binding;; catalytic activity;; transcription regulator activity	hydrolase activity;; nucleic acid binding;; protein binding;; transcription factor activity	biological regulation;; cellular process;; metabolic process	cellular component organization and biogenesis;; cellular metabolic process;; macromolecule metabolic process;; primary metabolic process;; regulation of biological process;; regulation of cellular process;; regulation of metabolic process	1	ENSG00000196591	ENST00000368632,ENST00000398283	6	HDAC2	Histone deacetylase 2 (HD2). [Source:Uniprot/SWISSPROT;Acc:Q92769]	GO:0003700,GO:0016787,GO:0016568,GO:0019899,GO:0005657,GO:0008134,GO:0004407,GO:0016575,GO:0000118,GO:0006355,GO:0000792,GO:0005515,GO:0005737,GO:0005634,GO:0006350
32818	1	2	294	PH_hs_0000408	1	1402.5	1324	1072	1037	0.0407173	0.0234696	-0.370491	0.0188281	Hs.3376	54662	TBC1D13	TBC1 domain family, member 13	NM_018201	9	130589431	130612531	q34.11				cell;; cell part	cell part;; intracellular	binding;; enzyme regulator activity	GTPase regulator activity;; enzyme activator activity;; protein binding	biological regulation;; cellular process	cell communication;; regulation of a molecular function;; regulation of biological process;; regulation of cellular process	1	ENSG00000107021	ENST00000223865,ENST00000372648	9	RPL3,TBC1D13	TBC1 domain family member 13. [Source:Uniprot/SWISSPROT;Acc:Q9NVG8]	GO:0005515,GO:0005622,GO:0005096,GO:0005097,GO:0032313
3310	1	62	30	PH_hs_0000409	1	1786	1862	2500.5	2544	0.0294628	0.0121951	0.467606	0.00390897	Hs.221127	201266	SLC39A11	Solute carrier family 39 (metal ion transporter), member 11	NM_139177	17	68153683	68600427	q24.3				cell;; cell part	cell part;; membrane	transporter activity	substrate-specific transporter activity;; transmembrane transporter activity	establishment of localization;; localization	establishment of localization;; transport	1	ENSG00000133195	ENST00000255559,ENST00000356155	17	BIK,SLC39A11	solute carrier family 39 (metal ion transporter), member 11 [Source:RefSeq_peptide;Acc:NP_631916]	GO:0030001,GO:0046873,GO:0016020
4042	1	18	22	PH_hs_0000410	1	2639.5	2294	1909.75	1584.25	0.0990394	0.131748	-0.497732	0.0937038	Hs.651213	11142	PKIG	Protein kinase (cAMP-dependent, catalytic) inhibitor gamma	NM_007066	20	42593849	42681091	q13.12						binding;; enzyme regulator activity	enzyme inhibitor activity;; kinase regulator activity;; protein binding	biological regulation	regulation of a molecular function	1	ENSG00000168734	ENST00000349959,ENST00000372886,ENST00000372889,ENST00000372891,ENST00000372892,ENST00000372894	20	ROBO1,PKIG	cAMP-dependent protein kinase inhibitor gamma (PKI-gamma). [Source:Uniprot/SWISSPROT;Acc:Q9Y2B9]	GO:0016301,GO:0004862,GO:0006469,GO:0005515
25416	1	104	227	PH_hs_0000411	1	1616.5	1751	1600.25	1727	0.0564846	0.0538738	-0.0173477	0.847795	Hs.3416	123	ADFP	Adipose differentiation-related protein	NM_001122	9	19105759	19117573	p22.1				cell;; cell part;; extracellular region;; organelle	cell part;; intracellular;; intracellular organelle;; intracellular part;; membrane;; membrane-bound organelle					1	ENSG00000147872	ENST00000276914	9	ADFP	Adipophilin (Adipose differentiation-related protein) (ADRP). [Source:Uniprot/SWISSPROT;Acc:Q99541]	GO:0005737,GO:0005634,GO:0015909,GO:0019915,GO:0005811,GO:0005886,GO:0016020,GO:0005576,GO:0005783
18168	1	24	163	PH_hs_0000413	1	4013.25	4347.5	152.75	129	0.0565381	0.119211	-4.89114	0.00171592	Hs.3439	30968	STOML2	Stomatin (EPB72)-like 2	NM_013442	9	35089892	35093154	p13.3				cell;; cell part;; organelle	cell part;; intracellular;; intracellular organelle;; intracellular part;; membrane;; non-membrane-bound organelle	binding	protein binding			1	ENSG00000165283	ENST00000356493	9	STOML2,C14orf131	Stomatin-like protein 2 (SLP-2) (EPB72-like 2). [Source:Uniprot/SWISSPROT;Acc:Q9UJZ1]	GO:0005737,GO:0005856,GO:0016020,GO:0005102
4056	1	24	37	PH_hs_0000414	1	48	52	242.25	269.25	0.0565685	0.0746506	2.35473	0.00437081	Hs.652138		TMEM98	Transmembrane protein 98	NM_001033504	17	28279040	28292778	q11.2										1	ENSG00000006042	ENST00000261713,ENST00000394642	17	TMEM98	Transmembrane protein 98 (Protein TADA1). [Source:Uniprot/SWISSPROT;Acc:Q9Y2Y6]	GO:0016021,GO:0005783,GO:0016020
13053	1	61	117	PH_hs_0000415	0									Hs.406788	84440	RAB11FIP4	RAB11 family interacting protein 4 (class II)	NM_032932	17	26742767	26889352	q11.2				cell;; cell part;; organelle	cell part;; intracellular;; intracellular organelle;; intracellular part;; membrane;; membrane-bound organelle	binding	ion binding			1	ENSG00000131242	ENST00000325874,ENST00000394742,ENST00000394744	17	RAB11FIP4	Rab11 family-interacting protein 4 (Rab11-FIP4). [Source:Uniprot/SWISSPROT;Acc:Q86YS3]	GO:0005509,GO:0016020,GO:0005768,GO:0000166
37456	1	48	335	PH_hs_0000416	0									Hs.3459	56061	UBPH	Ubiquitin-binding protein homolog	NM_019116	16	23476362	23493209	p12.1								cellular process;; metabolic process	cellular metabolic process;; macromolecule metabolic process;; primary metabolic process	1	ENSG00000103353	ENST00000219638,ENST00000395878	16	UBFD1	Ubiquitin domain-containing protein UBFD1 (Ubiquitin-binding protein homolog). [Source:Uniprot/SWISSPROT;Acc:O14562]	GO:0042309,GO:0050825,GO:0050826,GO:0006464
11964	1	92	107	PH_hs_0000417	1	7677.5	8116.25	5882.5	5712.25	0.0392868	0.0207654	-0.445882	0.0123301	Hs.471768	83931	STK40	Serine/threonine kinase 40	NM_032881	1	36631617	36636080	p34.3				cell;; cell part	cell part;; intracellular;; intracellular part	binding;; catalytic activity	nucleotide binding;; transferase activity	cellular process;; metabolic process	cellular metabolic process;; macromolecule metabolic process;; primary metabolic process	1	ENSG00000181817	ENST00000315732	1	EARS2,LSM10	U7 snRNA-associated Sm-like protein LSm10. [Source:Uniprot/SWISSPROT;Acc:Q969L4]	GO:0005634,GO:0030529,GO:0005515,GO:0008380,GO:0006397,GO:0003723,GO:0016071
14621	1	61	131	PH_hs_0000418	0									Hs.3530	10772	FUSIP1	FUS interacting protein (serine/arginine-rich) 1	NM_054016	1	24168159	24179408	p36.11				cell;; cell part;; membrane-enclosed lumen;; organelle;; organelle part	cell part;; intracellular;; intracellular organelle;; intracellular organelle part;; intracellular part;; membrane-bound organelle;; organelle lumen;; organelle part	binding	nucleic acid binding;; nucleotide binding;; protein binding	biological regulation;; cellular process;; establishment of localization;; localization;; metabolic process	cellular component organization and biogenesis;; cellular localization;; cellular metabolic process;; establishment of RNA localization;; establishment of cellular localization;; establishment of localization;; mRNA splice site selection;; macromolecule localization;; macromolecule metabolic process;; primary metabolic process;; regulation of biological process;; regulation of cellular process;; …	1	ENSG00000188529	ENST00000338597,ENST00000343255	1	None	FUS-interacting serine-arginine-rich protein 1 (TLS-associated protein with Ser-Arg repeats) (TLS-associated protein with SR repeats) (TASR) (TLS-associated serine-arginine protein) (TLS-associated SR protein) (40 kDa SR-repressor protein) (SRrp40) (Splic [Source:Uniprot/SWISSPROT;Acc:O75494]	GO:0008380,GO:0003676,GO:0000166,GO:0005737,GO:0051082,GO:0006406,GO:0000244,GO:0031202,GO:0000398,GO:0045449,GO:0005654,GO:0016482,GO:0048025,GO:0050733,GO:0005634,GO:0006376
29226	1	106	261	PH_hs_0000419	0									Hs.208759	51701	NLK	Nemo-like kinase	NM_016231	17	23393814	23547531	q11.2	Adherens junction;; MAPK signaling pathway;; Wnt signaling pathway	h_wntPathway	WNT Signaling Pathway	cell;; cell part;; organelle	cell part;; intracellular;; intracellular organelle;; intracellular part;; membrane-bound organelle	binding;; catalytic activity;; molecular transducer activity	ion binding;; nucleotide binding;; protein binding;; signal transducer activity;; transferase activity	biological regulation;; cellular process;; metabolic process	cell communication;; cellular metabolic process;; macromolecule metabolic process;; primary metabolic process;; regulation of biological process;; regulation of cellular process;; regulation of metabolic process	1	ENSG00000087095	ENST00000262393	17	NLK	Serine/threonine kinase NLK (EC 2.7.11.24) (Nemo-like kinase) (Protein LAK1). [Source:Uniprot/SWISSPROT;Acc:Q9UBE8]	GO:0004713,GO:0000287,GO:0046777,GO:0004707,GO:0050825,GO:0050826,GO:0042309,GO:0005634,GO:0005515,GO:0004672,GO:0030178,GO:0007243,GO:0006355,GO:0005737,GO:0000166,GO:0004674,GO:0006468,GO:0005524,GO:0016740
13546	1	106	121	PH_hs_0000420	1	2787.25	3023.25	4411.75	4194.75	0.0574399	0.0356573	0.566764	0.0128941	Hs.154494	79568	C2orf47	Chromosome 2 open reading frame 47	NM_024520	2	200528284	200537076	q33.1										1	ENSG00000162972	ENST00000295079,ENST00000392290	2	C2orf47,HRSP12	Uncharacterized protein C2orf47. [Source:Uniprot/SPTREMBL;Acc:Q8WWC4]	NA
35892	1	52	321	PH_hs_0000421	1	292.5	272	149	176.25	0.0513576	0.118485	-0.795425	0.0197157	Hs.591421		LPGAT1	Lysophosphatidylglycerol acyltransferase 1	NM_014873	1	209984951	210070737	q32.3										1	ENSG00000123684	ENST00000366997	1	GJB1,LPGAT1	Acyl-CoA:lysophosphatidylglycerol acyltransferase 1 (EC 2.3.1.-). [Source:Uniprot/SWISSPROT;Acc:Q92604]	GO:0008415,GO:0016740,GO:0005737,GO:0016021,GO:0008654,GO:0016020,GO:0005783,GO:0008152,GO:0003674
33834	1	10	303	PH_hs_0000422	1	4972.5	6394.75	679.25	401.75	0.176944	0.363038	-3.39444	0.0192737	Hs.580427	3241	HPCAL1	Hippocalcin-like 1	NM_002149	2	10360490	10485193	p25.1						binding	ion binding			1	ENSG00000115756	ENST00000307845,ENST00000381765	2	HPCAL1	Hippocalcin-like protein 1 (Visinin-like protein 3) (VILIP-3) (Calcium-binding protein BDR-1) (HLP2). [Source:Uniprot/SWISSPROT;Acc:P37235]	GO:0005509
14579	1	19	131	PH_hs_0000423	1	354.75	367.5	495	553.75	0.0249653	0.0792229	0.538101	0.0322708	Hs.496267	3476	IGBP1	Immunoglobulin (CD79A) binding protein 1	NM_001551	X	69270042	69302896	q13.1				cell;; cell part	cell part;; intracellular;; intracellular part	enzyme regulator activity	phosphatase regulator activity	biological regulation;; cellular process;; immune system process;; response to stimulus	cell activation;; cell communication;; leukocyte activation;; regulation of biological process;; regulation of cellular process;; response to biotic stimulus	1	ENSG00000089289	ENST00000342206,ENST00000356413	X	IGBP1	Immunoglobulin-binding protein 1 (CD79a-binding protein 1) (B cell signal transduction molecule alpha 4) (Alpha 4 protein) (Renal carcinoma antigen NY-REN-16). [Source:Uniprot/SWISSPROT;Acc:P78318]	GO:0005737,GO:0009607,GO:0009966,GO:0008601,GO:0042113
20984	1	40	188	PH_hs_0000424	1	306.5	397.25	81.5	72	0.182366	0.0875246	-2.19682	0.0264137	Hs.161276	9925	ZBTB5	Zinc finger and BTB domain containing 5	NM_014872	9	37428110	37455396	p13.2				cell;; cell part	cell part;; intracellular	binding	ion binding;; nucleic acid binding;; protein binding	biological regulation;; cellular process;; metabolic process	cellular metabolic process;; macromolecule metabolic process;; primary metabolic process;; regulation of biological process;; regulation of cellular process;; regulation of metabolic process	1	ENSG00000168795	ENST00000307750	9	ZBTB5	Zinc finger and BTB domain-containing protein 5. [Source:Uniprot/SWISSPROT;Acc:O15062]	GO:0008270,GO:0006350,GO:0005634,GO:0005515,GO:0046872,GO:0003677,GO:0006355,GO:0003676,GO:0005622
22140	1	76	198	PH_hs_0000425	1	6840.5	8365.75	10486.5	11752.2	0.141851	0.080492	0.548411	0.0710702	Hs.374043	171023	ASXL1	Additional sex combs like 1 (Drosophila)	NM_015338	20	30409813	30490782	q11.21						binding	ion binding	biological regulation;; cellular process;; metabolic process	cellular metabolic process;; macromolecule metabolic process;; primary metabolic process;; regulation of biological process;; regulation of cellular process;; regulation of metabolic process	1	ENSG00000171456	ENST00000306058,ENST00000358956,ENST00000375687	20	ASXL1	Putative Polycomb group protein ASXL1 (Additional sex combs-like protein 1). [Source:Uniprot/SWISSPROT;Acc:Q8IXJ9]	GO:0005634,GO:0006350,GO:0046872,GO:0006355,GO:0008270
15018	1	10	135	PH_hs_0000426	0									Hs.486886	729436	LOC729436	Hypothetical protein LOC729436	BX649111														3	NA	NA	NA	NA	NA	NA
32280	1	24	289	PH_hs_0000427	1	1231.75	1270	1296.25	1316.25	0.0216223	0.0108265	0.0624934	0.124217	Hs.3745	4240	MFGE8	Milk fat globule-EGF factor 8 protein	NM_005928	15	87242919	87257614	q26.1				cell;; cell part	cell part;; intracellular;; intracellular part;; membrane	binding	protein binding	biological adhesion;; cellular process;; reproduction;; reproductive process	cell adhesion;; fertilization;; reproductive process;; sexual reproduction	1	ENSG00000140545	ENST00000268150,ENST00000268151	15	MFGE8,EIF4EBP1	Lactadherin precursor (Milk fat globule-EGF factor 8) (MFG-E8) (HMFG) (Breast epithelial antigen BA46) (MFGM) [Contains: Lactadherin short form; Medin]. [Source:Uniprot/SWISSPROT;Acc:Q08431]	GO:0007338,GO:0005811,GO:0007155,GO:0005509,GO:0005515,GO:0016020
9736	1	104	87	PH_hs_0000428	0													NM_001098536	12	6831545	6846056	p13.31										1	ENSG00000111667	ENST00000229268,ENST00000389231	12	TMEM83,USP5	Ubiquitin carboxyl-terminal hydrolase 5 (EC 3.1.2.15) (Ubiquitin thioesterase 5) (Ubiquitin-specific-processing protease 5) (Deubiquitinating enzyme 5) (Isopeptidase T). [Source:Uniprot/SWISSPROT;Acc:P45974]	GO:0008270,GO:0046872,GO:0006512,GO:0008581,GO:0005515,GO:0000502,GO:0006511,GO:0004197,GO:0004221,GO:0005764
16600	1	24	149	PH_hs_0000429	0									Hs.3797	25837	RAB26	RAB26, member RAS oncogene family	NM_014353	16	2138651	2144141	p13.3				cell;; cell part	cell part;; intracellular;; membrane;; membrane part	binding	nucleotide binding;; protein binding	biological regulation;; cellular process;; developmental process;; establishment of localization;; localization;; metabolic process;; multicellular organismal process	anatomical structure development;; cell communication;; cellular component organization and biogenesis;; cellular localization;; cellular metabolic process;; establishment of cellular localization;; establishment of localization;; establishment of protein localization;; macromolecule localization;; macromolecule metabolic process;; multicellular organismal development;; primary metabolic process;…	1	ENSG00000167964	ENST00000210187	16	RAB26	Ras-related protein Rab-26. [Source:Uniprot/SWISSPROT;Acc:Q9ULW5]	GO:0005524,GO:0015031,GO:0000166,GO:0008150,GO:0006355,GO:0003924,GO:0007264,GO:0005525,GO:0008134,GO:0031226,GO:0035272,GO:0006913,GO:0017157,GO:0005622,GO:0006886,GO:0007165,GO:0016020,GO:0005515,GO:0005575
2488	1	24	23	PH_hs_0000430	0									Hs.491172	26960	NBEA	Neurobeachin	NM_015678	13	34414455	35144872	q13.2				cell;; cell part;; organelle;; organelle part	cell part;; intracellular;; intracellular organelle;; intracellular organelle part;; intracellular part;; membrane;; membrane-bound organelle;; organelle part					1	ENSG00000172915	ENST00000310336,ENST00000379922,ENST00000379939,ENST00000400445	13	NBEA	Protein neurobeachin (Lysosomal-trafficking regulator 2) (Protein BCL8B). [Source:Uniprot/SWISSPROT;Acc:Q8NFP9]	GO:0005829,GO:0005737,GO:0005886,GO:0012505,GO:0005802
31184	1	48	279	PH_hs_0000431	0									Hs.282878	59349	KLHL12	Kelch-like 12 (Drosophila)	NM_021633	1	201126852	201162994	q32.1						binding	protein binding	cellular process;; metabolic process	cell communication;; cellular metabolic process;; macromolecule metabolic process;; primary metabolic process	1	ENSG00000117153	ENST00000367259,ENST00000367260,ENST00000367261	1	KLHL12,TCP11L1	Kelch-like protein 12 (CUL3-interacting protein 1). [Source:Uniprot/SWISSPROT;Acc:Q53G59]	GO:0006512,GO:0005515,GO:0016055
32808	1	104	293	PH_hs_0000432	1	126.5	143	333.5	340.25	0.0865845	0.0141684	1.32193	0.00193913	Hs.147054	54511	HMGCLL1	3-hydroxymethyl-3-methylglutaryl-Coenzyme A lyase-like 1	NM_001042406	6	55407131	55551971	p12.1						catalytic activity	lyase activity	metabolic process		1	ENSG00000146151	ENST00000274901,ENST00000308161,ENST00000370850,ENST00000370852,ENST00000398661	6	HMGCLL1,C18orf45	3-hydroxymethyl-3-methylglutaryl-Coenzyme A lyase-like 1 isoform b [Source:RefSeq_peptide;Acc:NP_001035865]	GO:0004419,GO:0008152,GO:0003824,GO:0016829
1828	1	36	17	PH_hs_0000433	0									Hs.436792	8543	LMO4	LIM domain only 4	NM_006769	1	87566738	87583838	p22.3				cell;; cell part;; macromolecular complex;; membrane-enclosed lumen;; organelle;; organelle part	cell part;; intracellular;; intracellular organelle;; intracellular organelle part;; intracellular part;; membrane-bound organelle;; organelle lumen;; organelle part;; protein complex	binding;; transcription regulator activity	ion binding;; nucleic acid binding;; protein binding;; transcription factor activity	biological adhesion;; biological regulation;; cellular process;; developmental process;; metabolic process;; multicellular organismal process	anatomical structure development;; anatomical structure morphogenesis;; cell adhesion;; cellular metabolic process;; embryonic development;; macromolecule metabolic process;; multicellular organismal development;; primary metabolic process;; regulation of biological process;; regulation of cellular process;; regulation of metabolic process	1	ENSG00000143013	ENST00000370542,ENST00000370544	1	LMO4	LIM domain transcription factor LMO4 (LIM domain only protein 4) (LMO- 4) (Breast tumor autoantigen). [Source:Uniprot/SWISSPROT;Acc:P61968]	GO:0006366,GO:0005667,GO:0008134,GO:0001843,GO:0006355,GO:0046872,GO:0006350,GO:0003700,GO:0008270
10396	1	92	93	PH_hs_0000434	1	857.5	801.5	431	434.5	0.0477372	0.00571895	-0.938708	0.00496287	Hs.463035	60681	FKBP10	FK506 binding protein 10, 65 kDa	NM_021939	17	37222726	37232995	q21.2				cell;; cell part;; organelle	cell part;; intracellular;; intracellular organelle;; intracellular part;; membrane-bound organelle	binding;; catalytic activity	ion binding;; isomerase activity	cellular process;; metabolic process	cellular metabolic process;; macromolecule metabolic process;; primary metabolic process	1	ENSG00000141756	ENST00000269598,ENST00000321562,ENST00000357255	17	FKBP10	FK506-binding protein 10 precursor (EC 5.2.1.8) (Peptidyl-prolyl cis- trans isomerase) (PPIase) (Rotamase) (65 kDa FK506-binding protein) (FKBP65) (Immunophilin FKBP65). [Source:Uniprot/SWISSPROT;Acc:Q96AY3]	GO:0005509,GO:0005783,GO:0003755,GO:0006457,GO:0016853
27658	1	106	247	PH_hs_0000435	1	6291.75	6265.25	4392.75	4527.75	0.00298452	0.0214023	-0.493295	0.0014282	Hs.372123	81565	NDEL1	NudE nuclear distribution gene E homolog (A. nidulans)-like 1	NM_001025579	17	8279903	8312196	p13.1		h_Lis1Pathway	Lissencephaly gene (LIS1) in neuronal migration and development	cell;; cell part;; organelle;; organelle part	cell part;; intracellular;; intracellular organelle;; intracellular organelle part;; intracellular part;; non-membrane-bound organelle;; organelle part	binding	protein binding	cellular process;; developmental process;; establishment of localization;; localization;; multicellular organismal process	anatomical structure development;; cellular developmental process;; establishment of localization;; multicellular organismal development;; transport	1	ENSG00000166579	ENST00000334527,ENST00000380025	17	NDEL1	Nuclear distribution protein nudE-like 1 (Protein Nudel) (Mitosin- associated protein 1). [Source:Uniprot/SWISSPROT;Acc:Q9GZM8]	GO:0016192,GO:0006810,GO:0005737,GO:0030154,GO:0007399,GO:0005874,GO:0005856,GO:0007275,GO:0016020,GO:0005515
11978	1	106	107	PH_hs_0000436	1	441.5	419.25	129.5	144	0.0365568	0.0749766	-1.65405	0.00203895	Hs.370689	26019	UPF2	UPF2 regulator of nonsense transcripts homolog (yeast)	NM_015542	10	12002027	12124814	p14				cell;; cell part;; organelle	cell part;; intracellular;; intracellular organelle;; intracellular part;; membrane-bound organelle	binding	nucleic acid binding;; protein binding	cellular process;; establishment of localization;; localization;; metabolic process	catabolic process;; cellular component organization and biogenesis;; cellular localization;; cellular metabolic process;; establishment of RNA localization;; establishment of cellular localization;; establishment of localization;; macromolecule localization;; macromolecule metabolic process;; primary metabolic process;; transport	1	ENSG00000151461	ENST00000356352,ENST00000357604,ENST00000379172	10	RPS6KB2,UPF2	Regulator of nonsense transcripts 2 (Nonsense mRNA reducing factor 2) (Up-frameshift suppressor 2 homolog) (hUpf2). [Source:Uniprot/SWISSPROT;Acc:Q9HAU5]	GO:0005634,GO:0005515,GO:0006406,GO:0003723,GO:0005737,GO:0016070,GO:0000184
1461	1	5	14	PH_hs_0000438	1	24621.5	22956	38352	33181.2	0.049506	0.102226	0.588335	0.0477685	Hs.3887	5707	PSMD1	Proteasome (prosome, macropain) 26S subunit, non-ATPase, 1	NM_002807	2	231629852	231745717	q37.1				cell;; cell part;; macromolecular complex	cell part;; intracellular;; intracellular part;; protein complex	binding	protein binding	biological regulation;; cellular process	cell cycle;; cell cycle process;; regulation of biological process;; regulation of cellular process	1	ENSG00000173692	ENST00000308696,ENST00000373635	2	PSMD1,CDC2L5	26S proteasome non-ATPase regulatory subunit 1 (26S proteasome regulatory subunit RPN2) (26S proteasome regulatory subunit S1) (26S proteasome subunit p112). [Source:Uniprot/SWISSPROT;Acc:Q99460]	GO:0005515,GO:0000074,GO:0005838,GO:0005829
26438	1	6	237	PH_hs_0000439	1	497.75	547.75	135	131.5	0.0676334	0.0185732	-1.97199	0.00411435	Hs.177530	514	ATP5E	ATP synthase, H+ transporting, mitochondrial F1 complex, epsilon subunit	NM_016045	20	57041595	57051296	q13.32	Oxidative phosphorylation			cell;; cell part;; envelope;; macromolecular complex;; organelle;; organelle part	cell part;; intracellular;; intracellular organelle;; intracellular organelle part;; intracellular part;; membrane;; membrane part;; membrane-bound organelle;; organelle envelope;; organelle membrane;; organelle part;; protein complex	binding;; catalytic activity;; transporter activity	hydrolase activity;; ion binding;; substrate-specific transporter activity;; transmembrane transporter activity	cellular process;; establishment of localization;; localization;; metabolic process	biosynthetic process;; cellular metabolic process;; establishment of localization;; generation of precursor metabolites and energy;; primary metabolic process;; transport	1	ENSG00000101166	ENST00000355937,ENST00000371033	20	SLMO2	Protein slowmo homolog 2. [Source:Uniprot/SWISSPROT;Acc:Q9Y3B1]	NA
10500	1	84	94	PH_hs_0000440	1	10076	9928.25	18930	22564.2	0.0104453	0.123863	1.0526	0.0274717	Hs.3972	27090	ST6GALNAC4	ST6 (alpha-N-acetyl-neuraminyl-2,3-beta-galactosyl-1,3)-N-acetylgalactosaminide alpha-2,6-sialyltransferase 4	NM_175039	9	129709986	129719126	q34.11	Glycan structures - biosynthesis 2;; Glycosphingolipid biosynthesis - ganglioseries			cell;; cell part;; organelle;; organelle part	cell fraction;; cell part;; intracellular;; intracellular organelle;; intracellular organelle part;; intracellular part;; membrane;; membrane part;; membrane-bound organelle;; organelle membrane;; organelle part	catalytic activity	transferase activity	cellular process;; metabolic process	biosynthetic process;; cellular metabolic process;; macromolecule metabolic process;; primary metabolic process	1	ENSG00000136840	ENST00000335791,ENST00000343609,ENST00000361444	9	ST6GALNAC4	Alpha-N-acetyl-neuraminyl-2,3-beta-galactosyl-1,3-N-acetyl- galactosaminide alpha-2,6-sialyltransferase (EC 2.4.99.7) (NeuAc- alpha-2,3-Gal-beta-1,3-GalNAc-alpha-2,6-sialyltransferase) (ST6GalNAc IV) (Sialyltransferase 7D) (Sialyltransferase 3C). [Source:Uniprot/SWISSPROT;Acc:Q9H4F1]	GO:0005625,GO:0006664,GO:0047290,GO:0030173,GO:0016020,GO:0016021,GO:0008373,GO:0006486,GO:0005794
14663	1	103	131	PH_hs_0000441	0																											2	ENSG00000153814	ENST00000283928	7	JAZF1,KIAA1257	Juxtaposed with another zinc finger protein 1 (TAK1-interacting protein 27) (Zinc finger protein 802). [Source:Uniprot/SWISSPROT;Acc:Q86VZ6]	GO:0003714,GO:0000122,GO:0005634,GO:0006350,GO:0008270,GO:0003676,GO:0005622,GO:0006355,GO:0017053,GO:0046872
306	1	18	204	PH_hs_0000442	1	4538.5	4938.75	4545.25	4495.5	0.0597261	0.00778222	-0.068026	0.392273					NM_012401	22	49055534	49075336	q13.33										1	ENSG00000196576	ENST00000359337,ENST00000399964,ENST00000399991	22	PLXNB2	Plexin-B2 precursor (MM1). [Source:Uniprot/SWISSPROT;Acc:O15031]	GO:0004812,GO:0006418,GO:0006412,GO:0004872,GO:0005515,GO:0050772,GO:0016021,GO:0003674,GO:0005524,GO:0005737,GO:0000166,GO:0007275,GO:0005575,GO:0016020,GO:0008150
32266	1	10	289	PH_hs_0000443	0									Hs.476432	7871	SLMAP	Sarcolemma associated protein	NM_007159	3	57718213	57889934	p14.3				cell;; cell part;; macromolecular complex;; organelle	cell part;; intracellular;; intracellular organelle;; intracellular part;; membrane;; membrane part;; membrane-bound organelle;; protein complex	binding	protein binding	cellular process;; metabolic process;; multicellular organismal process	cellular metabolic process;; macromolecule metabolic process;; muscle contraction;; primary metabolic process	1	ENSG00000163681	ENST00000295951,ENST00000295952	3	SLMAP	sarcolemma associated protein [Source:RefSeq_peptide;Acc:NP_009090]	GO:0016021,GO:0006457,GO:0016272,GO:0051082
13450	1	10	121	PH_hs_0000444	1	217.5	211.75	169	145.25	0.018944	0.106882	-0.449905	0.0423066	Hs.4014	23390	ZDHHC17	Zinc finger, DHHC-type containing 17	NM_015336	12	75681984	75771605	q21.2				cell;; cell part;; organelle	cell part;; intracellular;; intracellular organelle;; intracellular part;; membrane;; membrane part;; vesicle	binding;; catalytic activity;; molecular transducer activity	ion binding;; protein binding;; signal transducer activity;; transferase activity	biological regulation;; cellular process;; establishment of localization;; localization	cell communication;; establishment of localization;; establishment of protein localization;; macromolecule localization;; regulation of biological process;; regulation of cellular process;; transport	1	ENSG00000186908	ENST00000334822	12	ZDHHC17	Palmitoyltransferase ZDHHC17 (EC 2.3.1.-) (Zinc finger DHHC domain- containing protein 17) (DHHC-17) (Huntingtin-interacting protein 14) (Huntingtin-interacting protein 3) (Huntingtin-interacting protein HYPH) (Putative NF-kappa-B-activating protein 205) [Source:Uniprot/SWISSPROT;Acc:Q8IUH5]	GO:0016020,GO:0005515,GO:0008415,GO:0004871,GO:0005794,GO:0016740,GO:0031410,GO:0008270,GO:0043123,GO:0019706,GO:0016021,GO:0042953,GO:0016409,GO:0018345,GO:0046872
30712	1	24	275	PH_hs_0000445	0									Hs.4029	8089	YEATS4	YEATS domain containing 4	NM_006530	12	68039798	68070842	q15				cell;; cell part;; membrane-enclosed lumen;; organelle;; organelle part	cell part;; intracellular;; intracellular organelle;; intracellular organelle part;; intracellular part;; membrane-bound organelle;; organelle lumen;; organelle part	binding;; structural molecule activity;; transcription regulator activity	nucleic acid binding;; protein binding;; structural constituent of cytoskeleton;; transcription factor activity	biological regulation;; cellular process;; developmental process;; growth;; metabolic process	anatomical structure development;; anatomical structure morphogenesis;; cell cycle;; cell cycle process;; cell growth;; cellular component organization and biogenesis;; cellular metabolic process;; macromolecule metabolic process;; primary metabolic process;; regulation of biological process;; regulation of biological quality;; regulation of cellular process;; regulation of growth;; regulation of…	1	ENSG00000127337	ENST00000247843	12	YEATS4	YEATS domain-containing protein 4 (Glioma-amplified sequence-41) (Gas41) (NuMA-binding protein 1) (NuBI-1) (NuBI1). [Source:Uniprot/SWISSPROT;Acc:O95619]	GO:0007067,GO:0005654,GO:0016363,GO:0008022,GO:0005515,GO:0006355,GO:0005634,GO:0006350,GO:0016568,GO:0003700,GO:0001558,GO:0045893,GO:0005200
14635	1	75	131	PH_hs_0000446	1	1145	1164.5	875.5	1003.25	0.0119408	0.0961628	-0.297807	0.0794305																			1	ENSG00000067082	ENST00000173785	10	KLF6	Krueppel-like factor 6 (Core promoter element-binding protein) (B- cell-derived protein 1) (Proto-oncogene BCD1) (Transcription factor Zf9) (GC-rich sites-binding factor GBF). [Source:Uniprot/SWISSPROT;Acc:Q99612]	GO:0008270,GO:0016049,GO:0003674,GO:0003676,GO:0005622,GO:0003677,GO:0005737,GO:0019221,GO:0005634,GO:0046872,GO:0006355,GO:0030183,GO:0016563,GO:0005575,GO:0006350
[truncated: 30,564 more rows]
